# Supplementary material for: Genome-wide prioritization of disease genes and identification of disease-disease associations from an integrated human functional linkage network
Source: Genome Biol. 2009 Sep 3;10(9):R91. doi: 10.1186/gb-2009-10-9-r91 (PMC2768980; doi:10.1186/gb-2009-10-9-r91)
Supplement: Additional data file 1 — Column 1, Entrez Gene ID for gene A; column 2, Entrez Gene ID for gene B; column 3, functional linkage weight (log likelihood ratio of the naïve Bayes integration). [file gb-2009-10-9-r91-S1.txt]

Additional file 1: List of edges in the integrated human functional linkage network

This file can be downloaded from http://cagt10.bu.edu/blinghu/manuscript/Additional_File_1.txt.zip
Colomn1: Entrez Gene ID for gene A; 
Column2: Entrez Gene ID for gene B; 
Column3: functional linkage weight (LLR of the naive Bayes integration). 
