# Supplementary material for: Genome-wide prioritization of disease genes and identification of disease-disease associations from an integrated human functional linkage network
Source: Genome Biol. 2009 Sep 3;10(9):R91. doi: 10.1186/gb-2009-10-9-r91 (PMC2768980; doi:10.1186/gb-2009-10-9-r91)
Supplement: Additional data file 2 — Known (seed) disease genes associated with each of the 110 diseases. [file gb-2009-10-9-r91-S2.xls]

## Sheet: morbid.in.tr.1.2.tr.2.tr.4.2.rm
List of known (seed) disease genes associated with each of the 110 diseases
We merge the subtypes of a single disease as one unique disease entry according to the merging file provided by Goh et al ( Supporting Information Table 1 in Goh et al’s paper [1]).
We also adopt the same set of disease IDs and disease classifications from Goh et al's work [1].
Reference:
1. Goh KI, Cusick ME, Valle D, Childs B, Vidal M, Barabasi AL: The human disease network. Proc Natl Acad Sci U S A 2007, 104(21):8685-8690.
Disease ID	Disease Name	Disease subtype name in OMIM	Gene symbols	Chromosome	OMIM ID	Disease Class
56	Adrenoleukodystrophy	Adrenoleukodystrophy, 300100 (3)	ABCD1, ALD, AMN	Xq28	300371	Neurological
56	Adrenoleukodystrophy	Adrenoleukodystrophy, neonatal, 202370 (3)	PEX10, NALD	Chr.1	602859	Neurological
56	Adrenoleukodystrophy	Adrenoleukodystrophy, neonatal, 202370 (3)	PEX13, ZWS, NALD	2p15	601789	Neurological
56	Adrenoleukodystrophy	Adrenoleukodystrophy, neonatal, 202370 (3)	PEX1, ZWS1	7q21-q22	602136	Neurological
56	Adrenoleukodystrophy	Adrenoleukodystrophy, neonatal, 202370 (3)	PEX26	22q11.21	608666	Neurological
56	Adrenoleukodystrophy	Adrenoleukodystrophy, neonatal, 202370 (3)	PEX5, PXR1, PTS1R	12p13.3	600414	Neurological
98	Alzheimer disease	Alzheimer disease-1, APP-related (3)	APP, AAA, CVAP, AD1	21q21	104760	Neurological
98	Alzheimer disease	Alzheimer disease-2, 104310 (3)	APOE, AD2, LPG	19q13.2	107741	Neurological
98	Alzheimer disease	Alzheimer disease-4, 606889 (3)	PSEN2, AD4, STM2	1q31-q42	600759	Neurological
98	Alzheimer disease	{Alzheimer disease, late-onset}, 104300 (3)	APBB2, FE65L1	4p14	602710	Neurological
98	Alzheimer disease	{Alzheimer disease, late-onset, susceptibility to}, 104300 (3)	NOS3	7q36	163729	Neurological
98	Alzheimer disease	{Alzheimer disease, late-onset, susceptibility to}, 104300 (3)	PLAU, URK	10q24	191840	Neurological
98	Alzheimer disease	{Alzheimer disease, pathogenesis, association with}, 104300 (3)	SORL1, LR11, SORLA	11q23.2-q24.2	602005	Neurological
98	Alzheimer disease	{Alzheimer disease, susceptibility to}, 104300 (3)	A2M	12p13.3-p12.3	103950	Neurological
98	Alzheimer disease	{Alzheimer disease, susceptibility to}, 104300 (3)	ACE, DCP1, ACE1	17q23	106180	Neurological
98	Alzheimer disease	{Alzheimer disease, susceptibility to}, 104300 (3)	BLMH, BMH	17q11.2	602403	Neurological
98	Alzheimer disease	{Alzheimer disease, susceptibility to}, 104300 (3)	MPO	17q23.1	606989	Neurological
98	Alzheimer disease	{Alzheimer disease, susceptibility to}, 104300 (3)	PACIP1, PAXIP1L, PTIP	7q36	608254	Neurological
98	Alzheimer disease	Alzheimer disease, type 3, 607822 (3)	PSEN1, AD3	14q24.3	104311	Neurological
98	Alzheimer disease	Alzheimer disease, type 3, with spastic paraparesis and apraxia, 607822 (3)	PSEN1, AD3	14q24.3	104311	Neurological
98	Alzheimer disease	Alzheimer disease, type 3, with spastic paraparesis and unusual plaques, 607822 (3)	PSEN1, AD3	14q24.3	104311	Neurological
99	Amelogenesis imperfecta	Amelogenesis imperfecta 2, hypoplastic local, 104500 (3)	ENAM, AIH2	4q21	606585	Bone
99	Amelogenesis imperfecta	Amelogenesis imperfecta, hypomaturation-hypoplastic type, with taurodontism, 104510 (3)	DLX3, TDO, AI4	17q21.3-q22	600525	Bone
99	Amelogenesis imperfecta	Amelogenesis imperfecta, hypoplastic, and openbite malocclusion, 608563 (3)	ENAM, AIH2	4q21	606585	Bone
99	Amelogenesis imperfecta	Amelogenesis imperfecta, hypoplastic/hypomaturation type, 301200 (3)	AMELX, AMG, AIH1, AMGX	Xp22.3-p22.1	300391	Bone
99	Amelogenesis imperfecta	Amelogenesis imperfecta, pigmented hypomaturation type, 204700 (3)	KLK4, EMSP1, PRSS17	19q13.4	603767	Bone
99	Amelogenesis imperfecta	Amelogenesis imperfecta, pigmented hypomaturation type, 204700 (3)	MMP20	11q22.3-q23	604629	Bone
99	Amelogenesis imperfecta	Amelogenesis imperfecta, type 3, 130900 (3)	FAM83H, AI3	8q24.3	611927	Bone
103	Amyloidosis	Amyloidosis, 3 or more types (3)	APOA1	11q23	107680	Neurological
103	Amyloidosis	Amyloidosis, cerebroarterial, Dutch type (3)	APP, AAA, CVAP, AD1	21q21	104760	Neurological
103	Amyloidosis	Amyloidosis, Finnish type, 105120 (3)	GSN	9q34	137350	Neurological
103	Amyloidosis	Amyloidosis, hereditary renal, 105200 (3)	FGA	4q28	134820	Neurological
103	Amyloidosis	Amyloidosis, renal, 105200 (3)	LYZ	Chr.12	153450	Neurological
103	Amyloidosis	Amyloidosis, senile systemic (3)	TTR, PALB	18q11.2-q12.1	176300	Neurological
104	Amyotrophic lateral sclerosis	Amyotrophic lateral sclerosis 4, juvenile, 602433 (3)	SETX, SCAR1, AOA2, ALS4	9q34	608465	Neurological
104	Amyotrophic lateral sclerosis	Amyotrophic lateral sclerosis 8, 608627 (3)	VAPB, VAPC, ALS8	20q13.3	605704	Neurological
104	Amyotrophic lateral sclerosis	Amyotrophic lateral sclerosis 9, 611895 (3)	ANG, RNASE5, ALS9	14q11	105850	Neurological
104	Amyotrophic lateral sclerosis	Amyotrophic lateral sclerosis, CHMP2B-related (3)	CHMP2B, DMT1, VPS2B	3p11.2	609512	Neurological
104	Amyotrophic lateral sclerosis	Amyotrophic lateral sclerosis, due to SOD1 deficiency, 105400 (3)	SOD1, ALS1	21q22.1	147450	Neurological
104	Amyotrophic lateral sclerosis	Amyotrophic lateral sclerosis, juvenile, 205100 (3)	ALS2, ALSJ, PLSJ, IAHSP	2q33	606352	Neurological
104	Amyotrophic lateral sclerosis	{Amyotrophic lateral sclerosis-parkinsonism/dementia complex 1, susceptibility to}, 105500 (3)	TRPM7, LTRPC7, CHAK	15q21	605692	Neurological
104	Amyotrophic lateral sclerosis	Amyotrophic lateral sclerosis-Parkinsonism/dementia complex 2 (3)	DJ1, PARK7	1p36	602533	Neurological
104	Amyotrophic lateral sclerosis	{Amyotrophic lateral sclerosis, susceptibility to}, 105400 (3)	DCTN1, HMN7B	2p13	601143	Neurological
104	Amyotrophic lateral sclerosis	{Amyotrophic lateral sclerosis, susceptibility to}, 105400 (3)	NEFH	22q12.2	162230	Neurological
104	Amyotrophic lateral sclerosis	{Amyotrophic lateral sclerosis, susceptibility to}, 105400 (3)	PRPH	12q12-q13	170710	Neurological
110	Anemia	Anemia, congenital dyserythropoietic, type I, 224120 (3)	CDAN1, CDA1	15q15	607465	Hematological
110	Anemia	Anemia, Diamond-Blackfan, 105650 (3)	RPS19, DBA	19q13.2	603474	Hematological
110	Anemia	Anemia, hemolytic, due to UMPH1 deficiency, 266120 (3)	NT5C3, UMPH1, PSN1	7p15-p14	606224	Hematological
110	Anemia	Anemia, hemolytic, Rh-null, regulator type, 268150 (3)	RHAG, RH50A	6p21.1-p11	180297	Hematological
110	Anemia	Anemia, hypochromic microcytic, 206100 (3)	NRAMP2	12q13	600523	Hematological
110	Anemia	Anemia, neonatal hemolytic, fatal and near-fatal (3)	SPTB	14q22-q23.2	182870	Hematological
110	Anemia	Anemia, sideroblastic/hypochromic (3)	ALAS2, ANH1, ASB	Xp11.21	301300	Hematological
110	Anemia	Anemia, sideroblastic, with ataxia, 301310 (3)	ABCB7, ABC7, ASAT	Xq13.1-q13.3	300135	Hematological
153	Asthma	{Asthma}, 600807 (3)	PHF11, NYREN34	13q14.1	607796	Respiratory
153	Asthma	Asthma and nasal polyps, 208550 (3)	TBX21, TBET	17q21.3	604895	Respiratory
153	Asthma	{Asthma, aspirin-induced, susceptibility to}, 208550 (3)	PTGER2	14q22	176804	Respiratory
153	Asthma	{Asthma, aspirin-induced, susceptibility to}, 208550 (3)	TBX21, TBET	17q21.3	604895	Respiratory
153	Asthma	{Asthma, diminished response to antileukotriene treatment in}, 600807 (3)	ALOX5	10q11.2	152390	Respiratory
153	Asthma	{Asthma, nocturnal, susceptibility to}, 600807 (3)	ADRB2	5q32-q34	109690	Respiratory
153	Asthma	{Asthma, protection against}, 600807 (3)	MUC7	4q13-q21	158375	Respiratory
153	Asthma	{Asthma susceptibility 5}, 611064 (3)	IRAK3, IRAKM, ASRT5	12q14.3	604459	Respiratory
153	Asthma	{Asthma, susceptibility to, 1}, 607277 (3)	PTGDR, AS1, ASRT1	14q22.1	604687	Respiratory
153	Asthma	{Asthma, susceptibility to, 2}, 608584 (3)	GPR154, GPRA, VRR1, PGR14, ASRT2	7p15-p14	608595	Respiratory
153	Asthma	{Asthma, susceptibility to}, 600807 (3)	CCL11, SCYA11	17q21.1-q21.2	601156	Respiratory
153	Asthma	{Asthma, susceptibility to}, 600807 (3)	HNMT	2q22	605238	Respiratory
153	Asthma	{Asthma, susceptibility to}, 600807 (3)	IL12B, NKSF2	5q31.1-q33.1	161561	Respiratory
153	Asthma	{Asthma, susceptibility to}, 600807 (3)	IL13, ALRH, BHR1	5q31	147683	Respiratory
153	Asthma	{Asthma, susceptibility to}, 600807 (3)	PLA2G7, PAFAH	6p21.2-p12	601690	Respiratory
153	Asthma	{Asthma, susceptibility to}, 600807 (3)	SCGB3A2, UGRP1	5q31-q34	606531	Respiratory
153	Asthma	{Asthma, susceptibility to}, 600807 (3)	TNF, TNFA	6p21.3	191160	Respiratory
153	Asthma	{Asthma, susceptibility to}, 600807 (3)	UGB, CC10, CCSP, SCGB1A1	11q12.3-q13.1	192020	Respiratory
164	Atopy	Atopy, 147050 (3)	SPINK5, LEKTI	5q32	605010	Immunological
164	Atopy	{Atopy, resistance to}, 147050 (3)	HAVCR1, HAVCR	5q33.2	606518	Immunological
164	Atopy	{Atopy, susceptibility to}, 147050 (3)	IL4R, IL4RA	16p12.1-p11.2	147781	Immunological
164	Atopy	{Atopy, susceptibility to}, 147050 (3)	MS4A2, FCER1B	11q13	147138	Immunological
164	Atopy	{Atopy, susceptibility to}, 147050 (3)	PLA2G7, PAFAH	6p21.2-p12	601690	Immunological
164	Atopy	{Atopy, susceptibility to}, 147050 (3)	SELP, GRMP	1q23-q25	173610	Immunological
166	Atrial fibrillation or Atrial septal defect	Atrial fibrillation, familial, 607554 (3)	KCNE2, MIRP1, LQT6	21q22.1	603796	Cardiovascular
166	Atrial fibrillation or Atrial septal defect	Atrial fibrillation, familial, 607554 (3)	KCNQ1, KCNA9, LQT1, KVLQT1, ATFB1, SQT2	11p15.5	607542	Cardiovascular
166	Atrial fibrillation or Atrial septal defect	Atrial septal defect-2, 607941 (3)	GATA4	8p23.1-p22	600576	Cardiovascular
166	Atrial fibrillation or Atrial septal defect	Atrial septal defect 3 (3)	MYH6, ASD3, MYHCA	14q12	160710	Cardiovascular
166	Atrial fibrillation or Atrial septal defect	Atrial septal defect with atrioventricular conduction defects, 108900 (3)	NKX2E, CSX	5q34	600584	Cardiovascular
173	Autism	Autism, chromosome 22q13.3 deletion syndrome-related (3)	SHANK3, PSAP2, PROSAP2, KIAA1650	22q13.3	606230	Psychiatric
173	Autism	{Autism, susceptibility to, 10}, 611016 (3)	EN2, AUTS10	7q36	131310	Psychiatric
173	Autism	{Autism, susceptibility to}, 209850 (3)	GLO1	6p21.3-p21.2	138750	Psychiatric
173	Autism	{Autism, susceptibility to, X-linked-1}, 300425 (3)	NLGN3, ASPGX1, AUTSX1	Xq13	300336	Psychiatric
173	Autism	{Autism, susceptibility to, X-linked-2}, 300495 (3)	NLGN4, KIAA1260, AUTSX2, ASPGX2	Xp22.33	300427	Psychiatric
173	Autism	{Autism, susceptibility to, X-linked-3}, 300496 (3)	MECP2, RTT, PPMX, MRX16, MRX79, AUTSX3, MRXSL, MRXS13, MRX79, MRX16	Xq28	300005	Psychiatric
173	Autism	{Autism, suseptibility to, 9}, 611015 (3)	MET, AUTS9	7q31	164860	Psychiatric
183	Bardet-Biedl syndrome	Bardet-Biedl syndrome 11, 209900 (3)	TRIM32, HT2A, LGMD2H, BBS11	9q31-q34.1	602290	multiple
183	Bardet-Biedl syndrome	Bardet-Biedl syndrome 1, 209900 (3)	BBS1	11q13	209901	multiple
183	Bardet-Biedl syndrome	Bardet-Biedl syndrome 12, 209900 (3)	BBS12, FLJ35630, C4orf24	4q27	610683	multiple
183	Bardet-Biedl syndrome	Bardet-Biedl syndrome 1, modifier of, 209900 (3)	ARL6, BBS3	3p12-q13	608845	multiple
183	Bardet-Biedl syndrome	Bardet-Biedl syndrome 2, 209900 (3)	BBS2	16q21	606151	multiple
183	Bardet-Biedl syndrome	Bardet-Biedl syndrome 3, 209900 (3)	ARL6, BBS3	3p12-q13	608845	multiple
183	Bardet-Biedl syndrome	Bardet-Biedl syndrome 4, 209900 (3)	BBS4	15q22.3-q23	600374	multiple
183	Bardet-Biedl syndrome	Bardet-Biedl syndrome 5, 209900 (3)	BBS5	2q31	603650	multiple
183	Bardet-Biedl syndrome	Bardet-Biedl syndrome 6, 209900 (3)	MKKS, HMCS, KMS, MKS, BBS6	20p12	604896	multiple
183	Bardet-Biedl syndrome	Bardet-Biedl syndrome 7, 209900 (3)	BBS7	4q27	607590	multiple
183	Bardet-Biedl syndrome	Bardet-Biedl syndrome 8, 209900 (3)	TTC8, BBS8	14q32.1	608132	multiple
183	Bardet-Biedl syndrome	Bardet-Biedl syndrome 9, 209900 (3)	PTHB1, BBS9	7p14	607968	multiple
184	Bare lymphocyte syndrome	Bare lymphocyte syndrome, type I, 604571 (3)	TAP1, ABCB2, TAP1, RING4, PSF1	6p21.3	170260	Immunological
184	Bare lymphocyte syndrome	Bare lymphocyte syndrome, type I, 604571 (3)	TAPBP, TPSN	6p21.3	601962	Immunological
184	Bare lymphocyte syndrome	Bare lymphocyte syndrome, type I, due to TAP2 deficiency, 604571 (3)	TAP2, ABCB3, PSF2, RING11	6p21.3	170261	Immunological
184	Bare lymphocyte syndrome	Bare lymphocyte syndrome, type II, complementation group A, 209920 (3)	MHC2TA, C2TA	16p13	600005	Immunological
184	Bare lymphocyte syndrome	Bare lymphocyte syndrome, type II, complementation group C, 209920 (3)	RFX5	1q21.1-q21.3	601863	Immunological
184	Bare lymphocyte syndrome	Bare lymphocyte syndrome, type II, complementation group D, 209920 (3)	RFXAP	13q14	601861	Immunological
184	Bare lymphocyte syndrome	Bare lymphocyte syndrome, type II, complementation group E, 209920 (3)	RFX5	1q21.1-q21.3	601863	Immunological
187	Bartter syndrome	Bartter syndrome, type 1, 601678 (3)	SLC12A1, NKCC2	15q15-q21.1	600839	multiple
187	Bartter syndrome	Bartter syndrome, type 2, 241200 (3)	KCNJ1, ROMK1	11q24	600359	multiple
187	Bartter syndrome	Bartter syndrome, type 3, 607364 (3)	CLCNKB	1p36	602023	multiple
187	Bartter syndrome	Bartter syndrome, type 4, 602522 (3)	BSND	1p31	606412	multiple
187	Bartter syndrome	Bartter syndrome, type 4, digenic, 602522 (3)	CLCNKA	1p36	602024	multiple
187	Bartter syndrome	Bartter syndrome, type 4, digenic, 602522 (3)	CLCNKB	1p36	602023	multiple
212	Blood group	[Blood group, ABO system] (3)	ABO	9q34	110300	Hematological
212	Blood group	[Blood group, Auberger system] (3)	LU, AU, BCAM	19q13.2	111200	Hematological
212	Blood group	[Blood group, Cad system] (3)	B4GALGT2, GALGT2, SD	17q21.2	111730	Hematological
212	Blood group	[Blood group, Colton], 110450 (3)	AQP1, CHIP28, CO	7p14	107776	Hematological
212	Blood group	[Blood group Cromer] (3)	DAF	1q32	125240	Hematological
212	Blood group	[Blood group, Diego], 110500 (3)	SLC4A1, AE1, EPB3	17q21-q22	109270	Hematological
212	Blood group	[Blood group, Dombrock] (3)	ART4, DO, DOK1	12p13-p12	110600	Hematological
212	Blood group	[Blood group, Duffy system] (3)	FY, GPD, WBCQ1	1q21-q22	110700	Hematological
212	Blood group	[Blood group, Gerbich] (3)	GYPC, GE, GPC	2q14-q21	110750	Hematological
212	Blood group	[Blood group GIL], 607457 (3)	AQP3	9p13	600170	Hematological
212	Blood group	[Blood group, Ii], 110800 (3)	GCNT2	6p24-p23	600429	Hematological
212	Blood group	[Blood group, Indian system] (3)	CD44, MDU2, MDU3, MIC4	11pter-p13	107269	Hematological
212	Blood group	[Blood group, John-Milton-Hagen] (3)	SEMA7A, SEMAL, SEMAK1, CDW108, JMH	15q22.2-q23	607961	Hematological
212	Blood group	[Blood group, Kell] (3)	KEL	7q33	110900	Hematological
212	Blood group	[Blood group, Kidd] (3)	SLC14A1, JK, UTE, UT1	18q11-q12	111000	Hematological
212	Blood group	[Blood group, Knops system], 607486 (3)	CR1, C3BR	1q32	120620	Hematological
212	Blood group	[Blood group, Landsteiner-Wiener] (3)	LW	19p13.3	111250	Hematological
212	Blood group	[Blood group, Lewis] (3)	FUT3, LE	19p13.3	111100	Hematological
212	Blood group	[Blood group, Lutheran system] (3)	LU, AU, BCAM	19q13.2	111200	Hematological
212	Blood group	[Blood group, MN] (3)	GYPA, MN, GPA	4q28.2-q31.1	111300	Hematological
212	Blood group	[Blood group, OK], 111380 (3)	BSG	19p13.3	109480	Hematological
212	Blood group	[Blood group, P system], 111400 (3)	A4GALT, PK	22q13.2	607922	Hematological
212	Blood group	[Blood group, P system], 111400 (3)	B3GALT3, GLCT3, P	3q25	603094	Hematological
212	Blood group	[Blood group, Radin], 111620 (3)	ERMAP, SC, RD	1p34	609017	Hematological
212	Blood group	[Blood group, Raph], 179620 (3)	CD151, PETA3, SFA1, MER2	11p15.5	602243	Hematological
212	Blood group	[Blood group, Rhesus] (3)	RHCE	1p36.2-p34	111700	Hematological
212	Blood group	[Blood group, Scianna system], 111750 (3)	ERMAP, SC, RD	1p34	609017	Hematological
212	Blood group	[Blood group, Sd system] (3)	B4GALGT2, GALGT2, SD	17q21.2	111730	Hematological
212	Blood group	[Blood group, Ss] (3)	GYPB, SS, MNS	4q28-q31	111740	Hematological
212	Blood group	[Blood group, Waldner], 112010 (3)	SLC4A1, AE1, EPB3	17q21-q22	109270	Hematological
212	Blood group	[Blood group, Wright], 112050 (3)	SLC4A1, AE1, EPB3	17q21-q22	109270	Hematological
212	Blood group	[Blood group, XG system] (3)	XG	Xpter-p22.32	314700	Hematological
212	Blood group	[Blood group, Yt system], 112100 (3)	ACHE, YT	7q22	100740	Hematological
224	Brachydactyly	Brachydactyly, type A1, 112500 (3)	IHH, BDA1	2q33-q35	600726	Skeletal
224	Brachydactyly	Brachydactyly, type A2, 112600 (3)	BMPR1B, ALK6	4q23-q24	603248	Skeletal
224	Brachydactyly	Brachydactyly, type A2, 112600 (3)	GDF5, CDMP1, SYNS2	20q11.2	601146	Skeletal
224	Brachydactyly	Brachydactyly, type B1, 113000 (3)	ROR2, BDB1, BDB, NTRKR2	9q22	602337	Skeletal
224	Brachydactyly	Brachydactyly, type C, 113100 (3)	GDF5, CDMP1, SYNS2	20q11.2	601146	Skeletal
224	Brachydactyly	Brachydactyly, type D, 113200 (3)	HOXD13, HOX4I, SPD, BDSD	2q31-q32	142989	Skeletal
224	Brachydactyly	Brachydactyly, type E, 113300 (3)	HOXD13, HOX4I, SPD, BDSD	2q31-q32	142989	Skeletal
228	Breast cancer	{Breast and colorectal cancer, susceptibility to} (3)	CHEK2, RAD53, CHK2, CDS1, LFS2	22q12.1	604373	Cancer
228	Breast cancer	Breast cancer, 114480 (3)	PPM1D, WIP1	17q22-q23	605100	Cancer
228	Breast cancer	Breast cancer, 114480 (3)	SLC22A1L, BWSCR1A, IMPT1	11p15.5	602631	Cancer
228	Breast cancer	Breast cancer, 114480 (3)	TP53, P53, LFS1	17p13.1	191170	Cancer
228	Breast cancer	Breast cancer-1 (3)	BRCA1, PSCP	17q21	113705	Cancer
228	Breast cancer	Breast cancer 2, early onset (3)	BRCA2, FANCD1	13q12.3	600185	Cancer
228	Breast cancer	Breast cancer (3)	TSG101	11p15.2-p15.1	601387	Cancer
228	Breast cancer	Breast cancer, early-onset, 114480 (3)	BRIP1, BACH1, FANCJ	17q22	605882	Cancer
228	Breast cancer	Breast cancer, invasive intraductal (3)	RAD54L, HR54, HRAD54	1p32	603615	Cancer
228	Breast cancer	Breast cancer, lobular (3)	CDH1, UVO, LCAM, ECAD	16q22.1	192090	Cancer
228	Breast cancer	{Breast cancer, male, susceptibility to}, 114480 (3)	BRCA2, FANCD1	13q12.3	600185	Cancer
228	Breast cancer	Breast cancer, male, with Reifenstein syndrome (3)	AR, DHTR, TFM, SBMA, KD, SMAX1	Xq11-q12	313700	Cancer
228	Breast cancer	{Breast cancer, protection against}, 114480 (3)	CASP8, MCH5, ALPS2B	2q33	601763	Cancer
228	Breast cancer	Breast cancer, somatic, 114480 (3)	AKT1	14q32.3	164730	Cancer
228	Breast cancer	Breast cancer, somatic, 114480 (3)	KRAS2, RASK2, NS3	12p12.1	190070	Cancer
228	Breast cancer	Breast cancer, somatic, 114480 (3)	PIK3CA	3q26.3	171834	Cancer
228	Breast cancer	Breast cancer, somatic, 114480 (3)	RB1CC1, CC1, KIAA0203	8q11	606837	Cancer
228	Breast cancer	Breast cancer, sporadic (3)	PHB	17q21	176705	Cancer
228	Breast cancer	{Breast cancer, susceptibility to}, 114480 (3)	ATM, ATA, AT1	11q22.3	607585	Cancer
228	Breast cancer	{Breast cancer, susceptibility to}, 114480 (3)	BARD1	2q34-q35	601593	Cancer
228	Breast cancer	{Breast cancer, susceptibility to}, 114480 (3)	CHEK2, RAD53, CHK2, CDS1, LFS2	22q12.1	604373	Cancer
228	Breast cancer	{Breast cancer, susceptibility to}, 114480 (3)	HMMR	5q33.2	600936	Cancer
228	Breast cancer	{Breast cancer, susceptibility to}, 114480 (3)	PALB2, FANCN	16p12	610355	Cancer
228	Breast cancer	{Breast cancer, susceptibility to}, 114480 (3)	RAD51A, RECA	15q15.1	179617	Cancer
228	Breast cancer	{Breast cancer, susceptibility to} (3)	XRCC3	14q32.3	600675	Cancer
228	Breast cancer	Breast-ovarian cancer (3)	BRCA1, PSCP	17q21	113705	Cancer
240	Complement system deficiency	C1q deficiency, type A (3)	C1QA	1p36.3-p34.1	120550	Immunological
240	Complement system deficiency	C1q deficiency, type B (3)	C1QB	1p36.3-p34.1	120570	Immunological
240	Complement system deficiency	C1q deficiency, type C (3)	C1QG	1p36.3-p34.1	120575	Immunological
240	Complement system deficiency	C1s deficiency, isolated (3)	C1S	12p13	120580	Immunological
240	Complement system deficiency	C2 deficiency (3)	C2	6p21.3	217000	Immunological
240	Complement system deficiency	C3b inactivator deficiency (3)	IF	4q25	217030	Immunological
240	Complement system deficiency	C3 deficiency (3)	C3, ARMD9	19p13.3-p13.2	120700	Immunological
240	Complement system deficiency	C4 deficiency (3)	C4A, C4S	6p21.3	120810	Immunological
240	Complement system deficiency	C4 deficiency (3)	C4B, C4F	6p21.3	120820	Immunological
240	Complement system deficiency	C6 deficiency (3)	C6	5p13	217050	Immunological
240	Complement system deficiency	C7 deficiency, 610102 (3)	C7	5p13	217070	Immunological
240	Complement system deficiency	C8 deficiency, type II (3)	C8B	1p32	120960	Immunological
240	Complement system deficiency	C9 deficiency (3)	C9	5p13	120940	Immunological
240	Complement system deficiency	C9 deficiency with dermatomyositis (3)	C9	5p13	120940	Immunological
268	Cardiomyopathy	Cardiomyopathy, dilated, 115200 (3) (?)	MYBPC3, CMH4	11p11.2	600958	Cardiovascular
268	Cardiomyopathy	Cardiomyopathy, dilated, 1A, 115200 (3)	LMNA, LMN1, EMD2, FPLD, CMD1A, HGPS, LGMD1B	1q21.2	150330	Cardiovascular
268	Cardiomyopathy	Cardiomyopathy, dilated, 1D, 601494 (3)	TNNT2, CMH2, CMD1D	1q32	191045	Cardiovascular
268	Cardiomyopathy	Cardiomyopathy, dilated, 1E, 601154 (3)	SCN5A, LQT3, IVF, HB1, SSS1, CMD1E, CDCD2	3p21	600163	Cardiovascular
268	Cardiomyopathy	Cardiomyopathy, dilated, 1G, 604145 (3)	TTN, CMD1G, TMD, LGMD2J, MPRM, HMERF, EOMFC	2q31	188840	Cardiovascular
268	Cardiomyopathy	Cardiomyopathy, dilated, 1I, 604765 (3)	DES, CMD1I	2q35	125660	Cardiovascular
268	Cardiomyopathy	Cardiomyopathy, dilated, 1J, 605362 (3)	EYA4, DFNA10, CMD1J	6q23	603550	Cardiovascular
268	Cardiomyopathy	Cardiomyopathy, dilated, 1L, 606685 (3)	SGCD, SGD, LGMD2F, CMD1L	5q33	601411	Cardiovascular
268	Cardiomyopathy	Cardiomyopathy, dilated, 1M, 607482 (3)	CSRP3, CRP3, CLP, CMD1M	11p15.1	600824	Cardiovascular
268	Cardiomyopathy	Cardiomyopathy, dilated, 1N, 607487 (3)	TCAP, LGMD2G, CMD1N	17q12	604488	Cardiovascular
268	Cardiomyopathy	Cardiomyopathy, dilated, 1O, 608569 (3)	ABCC9, SUR2, CMD1O	12p12.1	601439	Cardiovascular
268	Cardiomyopathy	Cardiomyopathy, dilated, 1P, 609909 (3)	PLN, PLB, CMD1P	6q22.1	172405	Cardiovascular
268	Cardiomyopathy	Cardiomyopathy, dilated, 1R (3)	ACTC1, CMD1R	15q14	102540	Cardiovascular
268	Cardiomyopathy	Cardiomyopathy, dilated, 1S (3)	MYH7, CMH1, MPD1, CMD1S, SPMM, SPMD	14q12	160760	Cardiovascular
268	Cardiomyopathy	Cardiomyopathy, dilated, 1T (3)	TMPO, LAP2, CMD1T	12q22	188380	Cardiovascular
268	Cardiomyopathy	Cardiomyopathy, dilated, 1U (3)	PSEN1, AD3	14q24.3	104311	Cardiovascular
268	Cardiomyopathy	Cardiomyopathy, dilated, 1V (3)	PSEN2, AD4, STM2	1q31-q42	600759	Cardiovascular
268	Cardiomyopathy	Cardiomyopathy, dilated, 1W, 611407 (3)	VCL, CMD1W	10q22.1-q23	193065	Cardiovascular
268	Cardiomyopathy	Cardiomyopathy, dilated, 1X, 611615 (3)	FKTN, FCMD, CMD1X, LGMD2M	9q31	607440	Cardiovascular
268	Cardiomyopathy	Cardiomyopathy, dilated, 1Y, 611878 (3)	TPM1, CMH3, CMD1Y	15q22.1	191010	Cardiovascular
268	Cardiomyopathy	Cardiomyopathy, dilated, 1Z, 611879 (3)	TNNC1, CMD1Z	3p21.3-p14.3	191040	Cardiovascular
268	Cardiomyopathy	Cardiomyopathy, dilated, 2A, 611880 (3)	TNNI3, CMH7, CMD2A	19q13.4	191044	Cardiovascular
268	Cardiomyopathy	Cardiomyopathy, dilated, 3A, 300069 (3)	TAZ, EFE2, BTHS, CMD3A, LVNCX	Xq28	300394	Cardiovascular
268	Cardiomyopathy	Cardiomyopathy, dilated, 3B, 302045 (3)	DMD, BMD, CMD3B	Xp21.2	300377	Cardiovascular
268	Cardiomyopathy	Cardiomyopathy, dilated (3)	LDB3, ZASP, CYPHER, KIAA01613	10q22.2-q23.3	605906	Cardiovascular
268	Cardiomyopathy	Cardiomyopathy, dilated, with left ventricular noncompaction (3)	LDB3, ZASP, CYPHER, KIAA01613	10q22.2-q23.3	605906	Cardiovascular
268	Cardiomyopathy	Cardiomyopathy, familial hypertrophic, 10, 608758 (3)	MYL2, CMH10	12q23-q24.3	160781	Cardiovascular
268	Cardiomyopathy	Cardiomyopathy, familial hypertrophic, 1, 192600 (3)	MYH7, CMH1, MPD1, CMD1S, SPMM, SPMD	14q12	160760	Cardiovascular
268	Cardiomyopathy	Cardiomyopathy, familial hypertrophic, 192600 (3)	ACTC1, CMD1R	15q14	102540	Cardiovascular
268	Cardiomyopathy	Cardiomyopathy, familial hypertrophic, 192600 (3)	CAV3, LGMD1C, LQT9	3p25	601253	Cardiovascular
268	Cardiomyopathy	Cardiomyopathy, familial hypertrophic, 192600 (3)	MYH6, ASD3, MYHCA	14q12	160710	Cardiovascular
268	Cardiomyopathy	Cardiomyopathy, familial hypertrophic, 192600 (3) (?)	TNNC1, CMD1Z	3p21.3-p14.3	191040	Cardiovascular
268	Cardiomyopathy	Cardiomyopathy, familial hypertrophic, 2, 115195 (3)	TNNT2, CMH2, CMD1D	1q32	191045	Cardiovascular
268	Cardiomyopathy	Cardiomyopathy, familial hypertrophic, 3, 115196 (3)	TPM1, CMH3, CMD1Y	15q22.1	191010	Cardiovascular
268	Cardiomyopathy	Cardiomyopathy, familial hypertrophic, 4, 115197 (3)	MYBPC3, CMH4	11p11.2	600958	Cardiovascular
268	Cardiomyopathy	Cardiomyopathy, familial hypertrophic, 7 (3)	TNNI3, CMH7, CMD2A	19q13.4	191044	Cardiovascular
268	Cardiomyopathy	Cardiomyopathy, familial hypertrophic, 8, 608751 (3)	MYL3, CMH8	3p	160790	Cardiovascular
268	Cardiomyopathy	Cardiomyopathy, familial hypertrophic, 9 (3)	TTN, CMD1G, TMD, LGMD2J, MPRM, HMERF, EOMFC	2q31	188840	Cardiovascular
268	Cardiomyopathy	Cardiomyopathy, familial restrictive, 115210 (3)	TNNI3, CMH7, CMD2A	19q13.4	191044	Cardiovascular
268	Cardiomyopathy	Cardiomyopathy, hypertrophic 6, with WPW, 600858 (3)	PRKAG2, WPWS, CMH6	7q36	602743	Cardiovascular
268	Cardiomyopathy	Cardiomyopathy, hypertrophic, early-onset fatal (3)	COX15	10q24	603646	Cardiovascular
268	Cardiomyopathy	Cardiomyopathy, hypertrophic, mid-left ventricular chamber type, 608758 (3)	MYL2, CMH10	12q23-q24.3	160781	Cardiovascular
268	Cardiomyopathy	Cardiomyopathy, hypertrophic, midventricular, digenic, 192600 (3)	MYLK2, MLCK	20q13.3	606566	Cardiovascular
277	Cataract	Cataract, autosomal dominant, multiple types 1, 611597 (3)	BFSP2, CP49, CP47	3q21-q25	603212	Ophthamological
277	Cataract	Cataract, autosomal dominant nuclear (3)	CRYAA, CRYA1	21q22.3	123580	Ophthamological
277	Cataract	Cataract, cerulean, type 2, 601547 (3)	CRYBB2, CRYB2	22q11.2-q12.2	123620	Ophthamological
277	Cataract	Cataract, congenital (3)	PITX3, CTPP4	10q25	602669	Ophthamological
277	Cataract	Cataract, congenital, 604219 (3)	BFSP2, CP49, CP47	3q21-q25	603212	Ophthamological
277	Cataract	Cataract, congenital, autosomal recessive (3)	CRYAA, CRYA1	21q22.3	123580	Ophthamological
277	Cataract	Cataract, congenital, cerulean type, 3, 608983 (3)	CRYGD, CRYG4, CCP	2q33-q35	123690	Ophthamological
277	Cataract	Cataract, congenital, cerulean type, 4, 610202 (3)	MAF	16q22-q23	177075	Ophthamological
277	Cataract	Cataract, congenital nuclear, 2, 609741 (3)	CRYBB3, CRYB3, CATCN2	22q11.2-q12.2	123630	Ophthamological
277	Cataract	Cataract, congenital nuclear, autosomal recessive 3, 611544 (3)	CRYBB1, CATCN3	22q11.2-q12.1	600929	Ophthamological
277	Cataract	Cataract, congenital, with late-onset corneal dystrophy (3)	PAX6, AN2, MGDA	11p13	607108	Ophthamological
277	Cataract	Cataract, congenital zonular, with sutural opacities, 600881 (3)	CRYBA1, CRYB1	17q11.1-q12	123610	Ophthamological
277	Cataract	Cataract, Coppock-like, 604307 (3)	CRYBB2, CRYB2	22q11.2-q12.2	123620	Ophthamological
277	Cataract	Cataract, Coppock-like, 604307 (3)	CRYGC, CRYG3, CCL	2q33-q35	123680	Ophthamological
277	Cataract	Cataract, cortical, juvenile-onset, 611391 (3)	BFSP1, CP115	20p12.1-p11.23	603307	Ophthamological
277	Cataract	Cataract, cortical pulverulent, late-onset (3)	LIM2, MP19	19q13.4	154045	Ophthamological
277	Cataract	Cataract, crystalline aculeiform, 115700 (3)	CRYGD, CRYG4, CCP	2q33-q35	123690	Ophthamological
277	Cataract	Cataract, juvenile-onset, 604219 (3)	BFSP2, CP49, CP47	3q21-q25	603212	Ophthamological
277	Cataract	Cataract, lamellar, 116800 (3)	HSF4, CTM	16q21-q22.1	602438	Ophthamological
277	Cataract	Cataract, lamellar 2, 610425 (3)	CRYBA4	22q11.2-q13.1	123631	Ophthamological
277	Cataract	Cataract, Marner type, 116800 (3)	HSF4, CTM	16q21-q22.1	602438	Ophthamological
277	Cataract	Cataract, nonnuclear polymorphic congenital, 601286 (3)	CRYGD, CRYG4, CCP	2q33-q35	123690	Ophthamological
277	Cataract	Cataract, polymorphic and lamellar, 604219 (3)	MIP, AQP0	12q13	154050	Ophthamological
277	Cataract	Cataract, posterior polar 2 (3)	CRYAB, CRYA2, CTPP2	11q22.3-q23.1	123590	Ophthamological
277	Cataract	Cataract, posterior polar, 3, 605387 (3)	CHMP4B, SNF7, CTPP3	20q11.21	610897	Ophthamological
277	Cataract	Cataract, posterior polar, 4, 610623 (3)	PITX3, CTPP4	10q25	602669	Ophthamological
277	Cataract	Cataract, posterior polar, 4, syndromic, 610623 (3)	PITX3, CTPP4	10q25	602669	Ophthamological
277	Cataract	Cataract, progressive polymorphic cortical (3)	CRYGS, CRYG8	3q27	123730	Ophthamological
277	Cataract	Cataract, pulverulent (3)	CRYBB1, CATCN3	22q11.2-q12.1	600929	Ophthamological
277	Cataract	Cataract, pulverulent, juvenile-onset, 610202 (3)	MAF	16q22-q23	177075	Ophthamological
277	Cataract	Cataracts, punctate, progressive juvenile-onset (3)	CRYGD, CRYG4, CCP	2q33-q35	123690	Ophthamological
277	Cataract	Cataract, sutural, with punctate and cerulean opacities, 607133 (3)	CRYBB2, CRYB2	22q11.2-q12.2	123620	Ophthamological
277	Cataract	Cataract, variable zonular pulverulent (3)	CRYGC, CRYG3, CCL	2q33-q35	123680	Ophthamological
277	Cataract	Cataract, zonular central nuclear, autosomal dominant (3)	CRYAA, CRYA1	21q22.3	123580	Ophthamological
277	Cataract	Cataract, zonular pulverulent-1, 116200 (3)	GJA8, CX50, CAE1	1q21.1	600897	Ophthamological
277	Cataract	Cataract, zonular pulverulent-3, 601885 (3)	GJA3, CX46, CZP3, CAE3	13q11	121015	Ophthamological
287	Central hypoventilation syndrome	Central hypoventilation syndrome, 209880 (3)	GDNF	5p13.1-p12	600837	Respiratory
287	Central hypoventilation syndrome	Central hypoventilation syndrome, congenital, 209880 (3)	ASCL1, ASH1	12q22-q23	100790	Respiratory
287	Central hypoventilation syndrome	Central hypoventilation syndrome, congenital, 209880 (3)	BDNF	11p13	113505	Respiratory
287	Central hypoventilation syndrome	Central hypoventilation syndrome, congenital, 209880 (3)	EDN3	20q13.2-q13.3	131242	Respiratory
287	Central hypoventilation syndrome	Central hypoventilation syndrome, congenital, 209880 (3)	PMX2B, NBPHOX, PHOX2B	4p12	603851	Respiratory
287	Central hypoventilation syndrome	Central hypoventilation syndrome, congenital, 209880 (3)	RET, MEN2A	10q11.2	164761	Respiratory
296	Ceroid-lipofuscinosis	Ceroid-lipofuscinosis, neuronal 2, classic late infantile, 204500 (3)	TPP1, CLN2	11p15.5	607998	Neurological
296	Ceroid-lipofuscinosis	Ceroid-lipofuscinosis, neuronal-3, juvenile, 204200 (3)	CLN3, BTS	16p12.1	607042	Neurological
296	Ceroid-lipofuscinosis	Ceroid-lipofuscinosis, neuronal-5, variant late infantile, 256731 (3)	CLN5	13q21.1-q32	608102	Neurological
296	Ceroid-lipofuscinosis	Ceroid-lipofuscinosis, neuronal-6, variant late infantile, 601780 (3)	CLN6	15q21-q23	606725	Neurological
296	Ceroid-lipofuscinosis	Ceroid lipofuscinosis, neuronal 8, 600143 (3)	CLN8, EPMR	8pter-p22	607837	Neurological
296	Ceroid-lipofuscinosis	Ceroid lipofuscinosis, neuronal, variant juvenile type, with granular osmiophilic deposits (3)	PPT1, CLN1	1p32	600722	Neurological
301	Charcot-Marie-Tooth disease	Charcot-Marie-Tooth disease, axonal, type 2F, 606595 (3)	HSPB1, HSP27, CMT2F, HMN2B	7q11.23	602195	Neurological
301	Charcot-Marie-Tooth disease	Charcot-Marie-Tooth disease, axonal, type 2L, 608673 (3)	HSPB8, H11, E2IG1, DHMN2, CMT2L, HMN2A	12q24	608014	Neurological
301	Charcot-Marie-Tooth disease	Charcot-Marie-Tooth disease, dominant intermediate 3, 607791 (3)	MPZ, CMT1B, CMTDI3, CHM, DSS	1q22	159440	Neurological
301	Charcot-Marie-Tooth disease	Charcot-Marie-Tooth disease, dominant intermediate B, 606482 (3)	DNM2, CMTDIB, CMTDI1	19p13.2	602378	Neurological
301	Charcot-Marie-Tooth disease	Charcot-Marie-Tooth disease, dominant intermediate C, 608323 (3)	YARS, CMTDIC, TYRRS, YTS, YRS	1p35	603623	Neurological
301	Charcot-Marie-Tooth disease	Charcot-Marie-Tooth disease, foot deformity of (3)	HOXD10, HOX4D	2q31-q32	142984	Neurological
301	Charcot-Marie-Tooth disease	Charcot-Marie-Tooth disease, mixed axonal and demyelinating type, 214400 (3)	GDAP1, CMT4A, CMT2K, CMT2G	8q13-q21.1	606598	Neurological
301	Charcot-Marie-Tooth disease	Charcot-Marie-Tooth disease, type 1A, 118220 (3)	PMP22, CMT1A, CMT1E, DSS	17p11.2	601097	Neurological
301	Charcot-Marie-Tooth disease	Charcot-Marie-Tooth disease, type 1B, 118200 (3)	MPZ, CMT1B, CMTDI3, CHM, DSS	1q22	159440	Neurological
301	Charcot-Marie-Tooth disease	Charcot-Marie-Tooth disease, type 1C, 601098 (3)	LITAF, CMT1C	16p13.3-p12	603795	Neurological
301	Charcot-Marie-Tooth disease	Charcot-Marie-Tooth disease, type 1D, 607678 (3)	EGR2, KROX20	10q21.1-q22.1	129010	Neurological
301	Charcot-Marie-Tooth disease	Charcot-Marie-Tooth disease, type 1E, 118300 (3)	PMP22, CMT1A, CMT1E, DSS	17p11.2	601097	Neurological
301	Charcot-Marie-Tooth disease	Charcot-Marie-Tooth disease, type 1F, 607734 (3)	NEFL, CMT2E, CMT1F	8p21	162280	Neurological
301	Charcot-Marie-Tooth disease	Charcot-Marie-Tooth disease, type 2A1, 118210 (3)	KIF1B, CMT2A, CMT2A1	1p36.2	605995	Neurological
301	Charcot-Marie-Tooth disease	Charcot-Marie-Tooth disease, type 2A2, 609260 (3)	MFN2, KIAA0214, CMT2A2	1p36.2	608507	Neurological
301	Charcot-Marie-Tooth disease	Charcot-Marie-Tooth disease, type 2B1, 605588 (3)	LMNA, LMN1, EMD2, FPLD, CMD1A, HGPS, LGMD1B	1q21.2	150330	Neurological
301	Charcot-Marie-Tooth disease	Charcot-Marie-Tooth disease, type 2B, 600882 (3)	RAB7, CMT2B, PSN	3q21	602298	Neurological
301	Charcot-Marie-Tooth disease	Charcot-Marie-Tooth disease, type 2D, 601472 (3)	GARS, SMAD1, CMT2D, HMN5	7p15	600287	Neurological
301	Charcot-Marie-Tooth disease	Charcot-Marie-Tooth disease, type 2E, 607684 (3)	NEFL, CMT2E, CMT1F	8p21	162280	Neurological
301	Charcot-Marie-Tooth disease	Charcot-Marie-Tooth disease, type 2G, 607706 (3)	GDAP1, CMT4A, CMT2K, CMT2G	8q13-q21.1	606598	Neurological
301	Charcot-Marie-Tooth disease	Charcot-Marie-Tooth disease, type 2I, 607677 (3)	MPZ, CMT1B, CMTDI3, CHM, DSS	1q22	159440	Neurological
301	Charcot-Marie-Tooth disease	Charcot-Marie-Tooth disease, type 2J, 607736 (3)	MPZ, CMT1B, CMTDI3, CHM, DSS	1q22	159440	Neurological
301	Charcot-Marie-Tooth disease	Charcot-Marie-Tooth disease, type 2K, 607831 (3)	GDAP1, CMT4A, CMT2K, CMT2G	8q13-q21.1	606598	Neurological
301	Charcot-Marie-Tooth disease	Charcot-Marie-Tooth disease, type 4A, 214400 (3)	GDAP1, CMT4A, CMT2K, CMT2G	8q13-q21.1	606598	Neurological
301	Charcot-Marie-Tooth disease	Charcot-Marie-Tooth disease, type 4B1, 601382 (3)	MTMR2, CMT4B1	11q22	603557	Neurological
301	Charcot-Marie-Tooth disease	Charcot-Marie-Tooth disease, type 4B2, 604563 (3)	SBF2, MTMR13, CMT4B2	11p15	607697	Neurological
301	Charcot-Marie-Tooth disease	Charcot-Marie-Tooth disease, type 4C, 601596 (3)	SH3TC2, KIAA1985	5q32	608206	Neurological
301	Charcot-Marie-Tooth disease	Charcot-Marie-Tooth disease, type 4D, 601455 (3)	NDRG1, HMSNL, CMT4D	8q24.3	605262	Neurological
301	Charcot-Marie-Tooth disease	Charcot-Marie-Tooth disease, type 4H, 609311 (3)	FGD4, FRABIN	12p11.2	611104	Neurological
301	Charcot-Marie-Tooth disease	Charcot-Marie-Tooth disease, type 4J, 611228 (3)	FIG4, KIAA0274, SAC3	6q21	609390	Neurological
301	Charcot-Marie-Tooth disease	Charcot-Marie-Tooth disease, X-linked recessive, 5, 311070 (3)	PRPS1, CMTX5	Xq22-q24	311850	Neurological
301	Charcot-Marie-Tooth disease	Charcot-Marie-Tooth neuropathy, X-linked dominant, 1, 302800 (3)	GJB1, CX32, CMTX1	Xq13.1	304040	Neurological
346	Colon cancer	Colon adenocarcinoma (3)	RAD54B	8q21.3-q22	604289	Cancer
346	Colon cancer	Colon adenocarcinoma (3)	RAD54L, HR54, HRAD54	1p32	603615	Cancer
346	Colon cancer	Colon cancer (3)	BCL10	1p22	603517	Cancer
346	Colon cancer	Colon cancer (3)	PTPN12, PTPG1	7q11.23	600079	Cancer
346	Colon cancer	Colon cancer, advanced (3)	SRC, ASV, SRC1	20q12-q13	190090	Cancer
346	Colon cancer	Colon cancer, hereditary nonpolypopsis, type 7 (3)	MLH3, HNPCC7	14q24.3	604395	Cancer
346	Colon cancer	Colon cancer, somatic, 114500 (3)	PTPRJ, DEP1	11p11.2	600925	Cancer
346	Colon cancer	{Colonic adenoma recurrence, reduced risk of}, 114500 (3)	ODC1	2p25	165640	Cancer
346	Colon cancer	Colorectal adenomatous polyposis, autosomal recessive, with pilomatricomas, 132600 (3)	MUTYH, MYH	1p34.3-p32.1	604933	Cancer
346	Colon cancer	Colorectal cancer, 114500 (3)	AXIN2	17q24	604025	Cancer
346	Colon cancer	Colorectal cancer, 114500 (3)	BUB1B, BUBR1	15q15	602860	Cancer
346	Colon cancer	Colorectal cancer, 114500 (3)	EP300	22q13	602700	Cancer
346	Colon cancer	Colorectal cancer, 114500 (3)	NRAS, ALPS4	1p13.2	164790	Cancer
346	Colon cancer	Colorectal cancer, 114500 (3)	PDGFRL, PDGRL, PRLTS	8p22-p21.3	604584	Cancer
346	Colon cancer	Colorectal cancer, 114500 (3)	TP53, P53, LFS1	17p13.1	191170	Cancer
346	Colon cancer	Colorectal cancer (3)	BAX	19q13.3-q13.4	600040	Cancer
346	Colon cancer	Colorectal cancer (3)	CTNNB1	3p22-p21.3	116806	Cancer
346	Colon cancer	Colorectal cancer (3)	DCC	18q21.3	120470	Cancer
346	Colon cancer	Colorectal cancer (3)	MCC	5q21	159350	Cancer
346	Colon cancer	Colorectal cancer, hereditary nonpolyposis, type 1, 120435 (3)	MSH2, COCA1, FCC1, HNPCC1	2p22-p21	609309	Cancer
346	Colon cancer	Colorectal cancer, hereditary nonpolyposis, type 2, 609310 (3)	MLH1, COCA2, HNPCC2	3p21.3	120436	Cancer
346	Colon cancer	Colorectal cancer, hereditary nonpolyposis, type 3 (3)	PMS1, PMSL1, HNPCC3	2q31-q33	600258	Cancer
346	Colon cancer	Colorectal cancer, hereditary nonpolyposis, type 4 (3)	PMS2, PMSL2, HNPCC4	7p22	600259	Cancer
346	Colon cancer	Colorectal cancer, hereditary nonpolyposis, type 5 (3)	MSH6, GTBP, HNPCC5	2p16	600678	Cancer
346	Colon cancer	Colorectal cancer, hereditary nonpolyposis, type 6 (3)	TGFBR2, HNPCC6, AAT3, MFS2, LDS1B, LDS2B	3p22	190182	Cancer
346	Colon cancer	Colorectal cancer, somatic, 109800 (3)	FGFR3, ACH	4p16.3	134934	Cancer
346	Colon cancer	Colorectal cancer, somatic, 114500 (3)	AKT1	14q32.3	164730	Cancer
346	Colon cancer	Colorectal cancer, somatic, 114500 (3)	APC, GS, FPC, BTPS2	5q21-q22	611731	Cancer
346	Colon cancer	Colorectal cancer, somatic, 114500 (3)	FLCN, BHD	17p11.2	607273	Cancer
346	Colon cancer	Colorectal cancer, somatic, 114500 (3)	MLH3, HNPCC7	14q24.3	604395	Cancer
346	Colon cancer	Colorectal cancer, somatic, 114500 (3)	PIK3CA	3q26.3	171834	Cancer
346	Colon cancer	Colorectal cancer, somatic (3)	BRAF	7q34	164757	Cancer
346	Colon cancer	Colorectal cancer, somatic (3)	DLC1	8p22-p21.3	604258	Cancer
346	Colon cancer	{Colorectal cancer, sporadic}, 114500 (3)	PLA2G2A, PLA2B, PLA2L, MOM1	1p35	172411	Cancer
346	Colon cancer	{Colorectal cancer, susceptibility to}, 114500 (3)	TLR2, TIL4	4q32	603028	Cancer
346	Colon cancer	{Colorectal cancer, susceptibility to}, 114500 (3)	TLR4, ARMD10	9q32-q33	603030	Cancer
346	Colon cancer	{Colorectal cancer, susceptibility to} (3)	CCND1, PRAD1, BCL1	11q13	168461	Cancer
346	Colon cancer	{Colorectal cancer, susceptiblity to}, 114500 (3)	SMAD7, MADH7	18q21.1	602932	Cancer
346	Colon cancer	Colorectal cancer with chromosomal instability (3)	BUB1	2q14	602452	Cancer
352	Cone or cone-rod dystrophy	Cone dystrophy-1, 304020 (3)	RPGR, RP3, CRD, RP15, COD1	Xp21.1	312610	Ophthamological
352	Cone or cone-rod dystrophy	Cone dystrophy-3, 602093 (3)	GUCA1A, GCAP	6p21.1	600364	Ophthamological
352	Cone or cone-rod dystrophy	Cone-rod dystrophy, 300029 (3)	RPGR, RP3, CRD, RP15, COD1	Xp21.1	312610	Ophthamological
352	Cone or cone-rod dystrophy	Cone-rod dystrophy 3, 604116 (3)	ABCA4, ABCR, STGD1, FFM, RP19, CORD3, ARMD2	1p21-p13	601691	Ophthamological
352	Cone or cone-rod dystrophy	Cone-rod dystrophy (3)	AIPL1, LCA4	17p13.1	604392	Ophthamological
352	Cone or cone-rod dystrophy	Cone-rod dystrophy 6, 601777(3)	GUCY2D, GUC2D, LCA1, CORD6	17p13.1	600179	Ophthamological
352	Cone or cone-rod dystrophy	Cone-rod dystrophy 9, 608194 (3)	RPGRIP1, LCA6, CORD9	14q11	605446	Ophthamological
352	Cone or cone-rod dystrophy	Cone-rod retinal dystrophy-2, 120970 (3)	CRX, CORD2, CRD, LCA7	19q13.3	602225	Ophthamological
354	Congenital disorder of glycosylation	Congenital disorder of glycosylation, type Ic, 603147 (3)	ALG6	1p22.3	604566	Metabolic
354	Congenital disorder of glycosylation	Congenital disorder of glycosylation, type Id, 601110 (3)	ALG3, NOT56L, CDGS4	3q27	608750	Metabolic
354	Congenital disorder of glycosylation	Congenital disorder of glycosylation, type Ie, 608799 (3)	DPM1, MPDS, CDGIE	20q13.13	603503	Metabolic
354	Congenital disorder of glycosylation	Congenital disorder of glycosylation, type If, 609180 (3)	MPDU1, SL15, CDGIF	17p13.1-p12	604041	Metabolic
354	Congenital disorder of glycosylation	Congenital disorder of glycosylation, type Ig, 607143 (3)	ALG12	22q13.33	607144	Metabolic
354	Congenital disorder of glycosylation	Congenital disorder of glycosylation, type Ih, 608104 (3)	ALG8	11pter-p15.5	608103	Metabolic
354	Congenital disorder of glycosylation	Congenital disorder of glycosylation, type Ii, 607906 (3)	ALG2, CDGII	9q22	607905	Metabolic
354	Congenital disorder of glycosylation	Congenital disorder of glycosylation, type IIc, 266265 (3)	SLC35C1, FUCT1	11p11.2	605881	Metabolic
354	Congenital disorder of glycosylation	Congenital disorder of glycosylation, type IId, 607091 (3)	B4GALT1, GGTB2, GT1, GTB	9p13	137060	Metabolic
354	Congenital disorder of glycosylation	Congenital disorder of glycosylation, type IIe, 608779 (3)	COG7, CDG2E	16p	606978	Metabolic
354	Congenital disorder of glycosylation	Congenital disorder of glycosylation, type IIf, 603585 (3)	SLC35A1, CST	6q15	605634	Metabolic
354	Congenital disorder of glycosylation	Congenital disorder of glycosylation, type IIg, 611209 (3)	COG1, LDLB, KIAA1381, CDG2G	17q25.1	606973	Metabolic
354	Congenital disorder of glycosylation	Congenital disorder of glycosylation, type IIh, 611182 (3)	COG8, DOR1	16q22.1	606979	Metabolic
354	Congenital disorder of glycosylation	Congenital disorder of glycosylation, type Ij, 608093 (3)	DPAGT2, DGPT	11q23.3	191350	Metabolic
354	Congenital disorder of glycosylation	Congenital disorder of glycosylation, type Ik, 608540 (3)	ALG1, HMAT1, HMT1	16p13.3	605907	Metabolic
354	Congenital disorder of glycosylation	Congenital disorder of glycosylation, type Il, 608776 (3)	ALG9, DIBD1	11q23	606941	Metabolic
354	Congenital disorder of glycosylation	Congenital disorder of glycosylation, type Im, 610768 (3)	TMEM15, DK1, SEC59, KIAA1094	9q34.11	610746	Metabolic
362	Corneal dystrophy	Corneal clouding, autosomal recessive (3)	APOA1	11q23	107680	Ophthamological
362	Corneal dystrophy	Corneal dystrophy, Avellino type, 607541 (3)	TGFBI, CSD2, CDGG1, CSD, BIGH3, CDG2, EBMD	5q31	601692	Ophthamological
362	Corneal dystrophy	Corneal dystrophy, congenital stromal, 610048 (3)	DCN, CSCD	12q13.2	125255	Ophthamological
362	Corneal dystrophy	Corneal dystrophy, crystalline, of Schnyder, 121800 (3)	UBIAD1, TERE1, SCCD	1p36.3	611632	Ophthamological
362	Corneal dystrophy	Corneal dystrophy, epithelial basement membrane, 121820 (3)	TGFBI, CSD2, CDGG1, CSD, BIGH3, CDG2, EBMD	5q31	601692	Ophthamological
362	Corneal dystrophy	Corneal dystrophy, gelatinous drop-like, 204870 (3)	TACSTD2, TROP2, M1S1	1p32	137290	Ophthamological
362	Corneal dystrophy	Corneal dystrophy, Groenouw type I, 121900 (3)	TGFBI, CSD2, CDGG1, CSD, BIGH3, CDG2, EBMD	5q31	601692	Ophthamological
362	Corneal dystrophy	Corneal dystrophy, hereditary polymorphous posterior, 122000 (3)	VSX1, RINX, PPCD, PPD, KTCN	20p11.2	605020	Ophthamological
362	Corneal dystrophy	Corneal dystrophy, lattice type I, 122200 (3)	TGFBI, CSD2, CDGG1, CSD, BIGH3, CDG2, EBMD	5q31	601692	Ophthamological
362	Corneal dystrophy	Corneal dystrophy, lattice type IIIA, 608471 (3)	TGFBI, CSD2, CDGG1, CSD, BIGH3, CDG2, EBMD	5q31	601692	Ophthamological
362	Corneal dystrophy	Corneal dystrophy, polymorphous posterior, 2, 122000 (3)	COL8A2, FECD, PPCD2	1p34.3-p32.3	120252	Ophthamological
362	Corneal dystrophy	Corneal dystrophy, posterior polymorphous, 3, 609141 (3)	TCF8, PPCD3	10p11.2	189909	Ophthamological
362	Corneal dystrophy	Corneal dystrophy, Reis-Bucklers type, 608470 (3)	TGFBI, CSD2, CDGG1, CSD, BIGH3, CDG2, EBMD	5q31	601692	Ophthamological
362	Corneal dystrophy	Corneal dystrophy, Thiel-Behnke type, 602082 (3)	TGFBI, CSD2, CDGG1, CSD, BIGH3, CDG2, EBMD	5q31	601692	Ophthamological
362	Corneal dystrophy	Corneal fleck dystrophy, 121850 (3)	PIP5K3, CFD	2q35	609414	Ophthamological
362	Corneal dystrophy	Cornea plana congenita, recessive, 217300 (3)	KERA, CNA2	12q22	603288	Ophthamological
365	Coronary artery or coronary heart disease	Coronary artery disease, autosomal dominant, 1, 608320 (3)	MEF2A, ADCAD1	15q26	600660	Cardiovascular
365	Coronary artery or coronary heart disease	Coronary artery disease, autosomal dominant 2, 610947 (3)	LRP6, ADCAD2	12p13.3-p11.2	603507	Cardiovascular
365	Coronary artery or coronary heart disease	{Coronary artery disease in familial hypercholesterolemia, protection against}, 143890 (3)	ABCA1, ABC1, HDLDT1, TGD	9q22-q31	600046	Cardiovascular
365	Coronary artery or coronary heart disease	{Coronary artery disease, modifier of} (3)	CCL2, SCYA2, MCP1, MCAF	17q11.2-q12	158105	Cardiovascular
365	Coronary artery or coronary heart disease	{Coronary artery disease, resistance to}, 607339 (3)	CX3CR1, GPR13, V28	3pter-p21	601470	Cardiovascular
365	Coronary artery or coronary heart disease	{Coronary artery disease, susceptibility to} (3)	IRS1	2q36	147545	Cardiovascular
365	Coronary artery or coronary heart disease	{Coronary artery disease, susceptibility to} (3)	KL	13q12	604824	Cardiovascular
365	Coronary artery or coronary heart disease	{Coronary artery disease, susceptibility to} (3)	PON1, PON, ESA	7q21.3	168820	Cardiovascular
365	Coronary artery or coronary heart disease	{Coronary artery disease, susceptibility to} (3)	PON2	7q21.3	602447	Cardiovascular
365	Coronary artery or coronary heart disease	{Coronary artery spasm, susceptibility to} (3)	PON1, PON, ESA	7q21.3	168820	Cardiovascular
365	Coronary artery or coronary heart disease	{Coronary heart disease, susceptibility to} (3)	MMP3, STMY1	11q23	185250	Cardiovascular
365	Coronary artery or coronary heart disease	{Coronary heart disease, susceptibility to, 7}, 610938 (3)	CD36, CHDS7	7q11.2	173510	Cardiovascular
390	Crohn disease	{Crohn disease, ileal, protection against}, 266600 (3)	IL23R	1p32.1-p31.2	607562	Gastrointestinal
390	Crohn disease	{Crohn disease, susceptibility to}, 266600 (3)	DLG5, PDLG, KIAA0583	10q23	604090	Gastrointestinal
390	Crohn disease	{Crohn disease, susceptibility to}, 266600 (3)	NOD2, CARD15, IBD1, CD, ACUG, PSORAS1	16q12	605956	Gastrointestinal
390	Crohn disease	{Crohn disease, susceptibility to}, 266600 (3)	SLC22A4, OCTN1	5q31	604190	Gastrointestinal
390	Crohn disease	{Crohn disease, susceptibility to}, 611081 (3)	ATG16L1, APG16L, IBD10	2q37.1	610767	Gastrointestinal
406	Deafness	Deafness, autosomal dominant 10, 601316 (3)	EYA4, DFNA10, CMD1J	6q23	603550	Ear,Nose,Throat
406	Deafness	Deafness, autosomal dominant 1, 124900 (3)	DIAPH1, DFNA1, LFHL1	5q31	602121	Ear,Nose,Throat
406	Deafness	Deafness, autosomal dominant 11, neurosensory, 601317 (3)	MYO7A, USH1B, DFNB2, DFNA11	11q13.5	276903	Ear,Nose,Throat
406	Deafness	Deafness, autosomal dominant 12, 601842 (3)	TECTA, DFNA8, DFNA12, DFNB21	11q22-q24	602574	Ear,Nose,Throat
406	Deafness	Deafness, autosomal dominant 13, 601868 (3)	COL11A2, STL3, DFNA13	6p21.3	120290	Ear,Nose,Throat
406	Deafness	Deafness, autosomal dominant 15, 602459 (3)	POU4F3, BRN3C	5q31	602460	Ear,Nose,Throat
406	Deafness	Deafness, autosomal dominant 17, 603622 (3)	MYH9, MHA, FTNS, DFNA17	22q11.2	160775	Ear,Nose,Throat
406	Deafness	Deafness, autosomal dominant 20/26, 604717 (3)	ACTG1, DFNA20, DFNA26	17q25.3	102560	Ear,Nose,Throat
406	Deafness	Deafness, autosomal dominant 22, 606346 (3)	MYO6, DFNA22, DFNB37	6q13	600970	Ear,Nose,Throat
406	Deafness	Deafness, autosomal dominant 23, 605192 (3)	SIX1, BOS3, DFNA23	14q23	601205	Ear,Nose,Throat
406	Deafness	Deafness, autosomal dominant 2, 600101 (3)	GJB3, CX31, DFNA2	1p35.1	603324	Ear,Nose,Throat
406	Deafness	Deafness, autosomal dominant 2, 600101 (3)	KCNQ4, DFNA2	1p34	603537	Ear,Nose,Throat
406	Deafness	Deafness, autosomal dominant 28, 608641 (3)	TFCP2L3, DFNA28	8q22	608576	Ear,Nose,Throat
406	Deafness	Deafness, autosomal dominant 3, 601544 (3)	GJB2, CX26, DFNB1, PPK, DFNA3, KID, HID	13q11-q12	121011	Ear,Nose,Throat
406	Deafness	Deafness, autosomal dominant 3, 601544 (3)	GJB6, CX30, DFNA3, HED, ED2	13q12	604418	Ear,Nose,Throat
406	Deafness	Deafness, autosomal dominant 36, 606705 (3)	TMC1, DFNB7, DFNB11, DFNA36	9q13-q21	606706	Ear,Nose,Throat
406	Deafness	Deafness, autosomal dominant 36, with dentinogenesis, 605594 (3)	DSPP, DPP, DGI1, DFNA39, DTDP2	4q21.3	125485	Ear,Nose,Throat
406	Deafness	Deafness, autosomal dominant 40 (3)	CRYM, DFNA40	16p13.11-p12.3	123740	Ear,Nose,Throat
406	Deafness	Deafness, autosomal dominant 44, 607453 (3)	CCDC50, C3orf6, DFNA44	3q28	611051	Ear,Nose,Throat
406	Deafness	Deafness, autosomal dominant 4, 600652 (3)	MYH14, KIAA2034, DFNA4	19q13.33	608568	Ear,Nose,Throat
406	Deafness	Deafness, autosomal dominant 5, 600994 (3)	DFNA5	7p15	608798	Ear,Nose,Throat
406	Deafness	Deafness, autosomal dominant 8, 601543 (3)	TECTA, DFNA8, DFNA12, DFNB21	11q22-q24	602574	Ear,Nose,Throat
406	Deafness	Deafness, autosomal dominant 9, 601369 (3)	COCH, DFNA9	14q12-q13	603196	Ear,Nose,Throat
406	Deafness	Deafness, autosomal dominant nonsyndromic sensorineural, 607841 (3)	MYO1A, DFNA48	12q13-q15	601478	Ear,Nose,Throat
406	Deafness	Deafness, autosomal dominant, with peripheral neuropathy (3)	GJB3, CX31, DFNA2	1p35.1	603324	Ear,Nose,Throat
406	Deafness	Deafness, autosomal recessive 10, congenital, 605316 (3)	TMPRSS3, ECHOS1, DFNB8, DFNB10	21q22.3	605511	Ear,Nose,Throat
406	Deafness	Deafness, autosomal recessive 1, 220290 (3)	GJB2, CX26, DFNB1, PPK, DFNA3, KID, HID	13q11-q12	121011	Ear,Nose,Throat
406	Deafness	Deafness, autosomal recessive 12, 601386 (3)	CDH23, USH1D	10q21-q22	605516	Ear,Nose,Throat
406	Deafness	Deafness, autosomal recessive 12, modifier of, 601386 (3)	ATP2B2, PMCA2	3p26-p25	108733	Ear,Nose,Throat
406	Deafness	Deafness, autosomal recessive 16, 603720 (3)	STRC, DFNB16	15q15	606440	Ear,Nose,Throat
406	Deafness	Deafness, autosomal recessive 18, 602092 (3)	USH1C, DFNB18	11p15.1	605242	Ear,Nose,Throat
406	Deafness	Deafness, autosomal recessive 21, 603629 (3)	TECTA, DFNA8, DFNA12, DFNB21	11q22-q24	602574	Ear,Nose,Throat
406	Deafness	Deafness, autosomal recessive 22, 607039 (3)	OTOA, DFNB22	16p12.2	607038	Ear,Nose,Throat
406	Deafness	Deafness, autosomal recessive 23, 609533 (3)	PCDH15, DFNB23, USH1F	10q21-q22	605514	Ear,Nose,Throat
406	Deafness	Deafness, autosomal recessive, 24, 611022 (3)	RDX, DFNB24	11q23	179410	Ear,Nose,Throat
406	Deafness	Deafness, autosomal recessive 28, 609823 (3)	TRIOBP, KIAA1662	22q13.1	609761	Ear,Nose,Throat
406	Deafness	Deafness, autosomal recessive 29 (3)	CLDN14, DFNB29	21q22.3	605608	Ear,Nose,Throat
406	Deafness	Deafness, autosomal recessive 2, neurosensory, 600060 (3)	MYO7A, USH1B, DFNB2, DFNA11	11q13.5	276903	Ear,Nose,Throat
406	Deafness	Deafness, autosomal recessive 30, 607101 (3)	MYO3A, DFNB30	10p11.1	606808	Ear,Nose,Throat
406	Deafness	Deafness, autosomal recessive 31, 607084 (3)	WHRN, CIP98, KIAA1526, DFNB31, USH2D	9q32-q34	607928	Ear,Nose,Throat
406	Deafness	Deafness, autosomal recessive 35, 608565 (3)	ESRRB, ESRL2, DFNB35	14q24.3	602167	Ear,Nose,Throat
406	Deafness	Deafness, autosomal recessive 3, 600316 (3)	MYO15A, DFNB3	17p11.2	602666	Ear,Nose,Throat
406	Deafness	Deafness, autosomal recessive 36, 609006 (3)	ESPN	1p36.3-p36.1	606351	Ear,Nose,Throat
406	Deafness	Deafness, autosomal recessive 37, 607821 (3)	MYO6, DFNA22, DFNB37	6q13	600970	Ear,Nose,Throat
406	Deafness	Deafness, autosomal recessive (3)	GJB3, CX31, DFNA2	1p35.1	603324	Ear,Nose,Throat
406	Deafness	Deafness, autosomal recessive 49, 610153 (3)	MARVELD2, MARVD2, TRIC, DFNB49	5q13.1	610572	Ear,Nose,Throat
406	Deafness	Deafness, autosomal recessive 59, 610220 (3)	PJVK, DFNB59	2q31.1-q31.3	610219	Ear,Nose,Throat
406	Deafness	Deafness, autosomal recessive 61 (3)	PRES, DFNB61, SLC26A5	7q22.1	604943	Ear,Nose,Throat
406	Deafness	Deafness, autosomal recessive 6, 600971 (3)	TMIE, DFNB6	3p21	607237	Ear,Nose,Throat
406	Deafness	Deafness, autosomal recessive 67, 610265 (3)	LHFPL5, TMHS, DFNB67	6p21.3	609427	Ear,Nose,Throat
406	Deafness	Deafness, autosomal recessive 7, 600974 (3)	TMC1, DFNB7, DFNB11, DFNA36	9q13-q21	606706	Ear,Nose,Throat
406	Deafness	Deafness, autosomal recessive 8, childhood onset, 601072 (3)	TMPRSS3, ECHOS1, DFNB8, DFNB10	21q22.3	605511	Ear,Nose,Throat
406	Deafness	Deafness, autosomal recessive 9, 601071 (3)	OTOF, DFNB9, NSRD9	2p23-p22	603681	Ear,Nose,Throat
406	Deafness	Deafness, congenital heart defects, and posterior embryotoxon (3)	JAG1, AGS, AHD	20p12	601920	Ear,Nose,Throat
406	Deafness	Deafness, congenital with inner ear agenesis, microtia, and microdontia, 610706 (3)	FGF3, INT2	11q13	164950	Ear,Nose,Throat
406	Deafness	Deafness, mitochondrial, modifier of, 580000 (3)	TRMU, MTO2, TRNT1	22q13	610230	Ear,Nose,Throat
406	Deafness	Deafness, neurosensory, without vestibular involvement, autosomal dominant (3)	ESPN	1p36.3-p36.1	606351	Ear,Nose,Throat
406	Deafness	Deafness, nonsyndromic (3) (?)	KIAA1199	15q24	608366	Ear,Nose,Throat
406	Deafness	Deafness, nonsyndromic neurosensory, digenic (3)	GJB6, CX30, DFNA3, HED, ED2	13q12	604418	Ear,Nose,Throat
406	Deafness	Deafness, sensorineural, with hypertrophic cardiomyopathy, 606346 (3)	MYO6, DFNA22, DFNB37	6q13	600970	Ear,Nose,Throat
406	Deafness	Deafness, X-linked 1, progressive (3)	TIMM8A, DFN1, DDP, MTS, DDP1	Xq22	300356	Ear,Nose,Throat
406	Deafness	Deafness, X-linked 2, 304400 (3)	POU3F4, DFN3, DFNX2	Xq21.1	300039	Ear,Nose,Throat
412	Dementia	Dementia, familial British, 176500 (3)	ITM2B, BRI, ABRI, FBD	13q14	603904	Neurological
412	Dementia	Dementia, familial Danish, 117300 (3)	ITM2B, BRI, ABRI, FBD	13q14	603904	Neurological
412	Dementia	Dementia, familial, nonspecific, 600795 (3)	CHMP2B, DMT1, VPS2B	3p11.2	609512	Neurological
412	Dementia	Dementia, frontotemporal, 600274 (3)	PSEN1, AD3	14q24.3	104311	Neurological
412	Dementia	Dementia, frontotemporal, with or without parkinsonism, 600274 (3)	MAPT, MTBT1, DDPAC, MSTD	17q21.1	157140	Neurological
412	Dementia	Dementia, Lewy body, 127750 (3)	SNCA, NACP, PARK1, PARK4	4q21	163890	Neurological
412	Dementia	Dementia, Lewy body, 127750 (3)	SNCB	5q35	602569	Neurological
412	Dementia	{Dementia, vascular, susceptibility to} (3)	TNF, TNFA	6p21.3	191160	Neurological
427	Diabetes mellitus	Diabetes mellitus, gestational, 125851 (3)	GCK, HHF3	7p15-p13	138079	Endocrine
427	Diabetes mellitus	{Diabetes mellitus, gestational, susceptibility to} (3)	MBL2, MBL, MBP1	10q11.2-q21	154545	Endocrine
427	Diabetes mellitus	{Diabetes mellitus, insulin-dependent}, 222100 (3)	HNF1A, TCF1, MODY3	12q24.2	142410	Endocrine
427	Diabetes mellitus	{Diabetes mellitus, insulin-dependent, 5}, 600320 (3)	SUMO4, IDDM5	6q25	608829	Endocrine
427	Diabetes mellitus	{Diabetes mellitus, insulin-dependent, susceptibility to, 10}, 601942 (3)	IL2RA, IL2R, IDDM10	10p15.1	147730	Endocrine
427	Diabetes mellitus	{Diabetes mellitus, insulin-dependent, susceptibility to}, 222100 (3)	PTPN22, PEP, PTPN8, LYP	1p13	600716	Endocrine
427	Diabetes mellitus	{Diabetes mellitus, insulin-dependent, susceptibility to}, 601388 (3)	CTLA4, IDDM12, CELIAC3	2q33	123890	Endocrine
427	Diabetes mellitus	{Diabetes mellitus, insulin-dependent, susceptibility to}, 610155 (3)	IFIH1, MDA5, IDDM19	2q24	606951	Endocrine
427	Diabetes mellitus	Diabetes mellitus, insulin-resistant, with acanthosis nigricans, 610549 (3)	INSR, HHF5	19p13.2	147670	Endocrine
427	Diabetes mellitus	Diabetes mellitus, insulin-resistant, with acanthosis nigricans and hypertension, 604367 (3)	PPARG, PPARG1, PPARG2	3p25	601487	Endocrine
427	Diabetes mellitus	Diabetes mellitus, neonatal, with congenital hypothyroidism, 610199 (3)	GLIS3, ZNF515	9p24.3-p23	610192	Endocrine
427	Diabetes mellitus	Diabetes mellitus, noninsulin-dependent, 125853 (3)	ABCC8, SUR, PHHI, SUR1, HHF1, TNDM2	11p15.1	600509	Endocrine
427	Diabetes mellitus	{Diabetes mellitus, noninsulin-dependent}, 125853 (3)	GCGR	17q25	138033	Endocrine
427	Diabetes mellitus	{Diabetes mellitus, noninsulin-dependent}, 125853 (3)	GPD2	2q24.1	138430	Endocrine
427	Diabetes mellitus	Diabetes mellitus, noninsulin-dependent, 125853 (3)	HNF1B, TCF2, HNF2, MODY5, FJHN	17q12	189907	Endocrine
427	Diabetes mellitus	{Diabetes mellitus, noninsulin-dependent}, 125853 (3)	HNF4A, TCF14, MODY1	20q12-q13.1	600281	Endocrine
427	Diabetes mellitus	{Diabetes mellitus, noninsulin-dependent}, 125853 (3)	IRS1	2q36	147545	Endocrine
427	Diabetes mellitus	{{Diabetes mellitus, noninsulin-dependent}, 125853 (3)	IRS2	13q34	600797	Endocrine
427	Diabetes mellitus	{Diabetes mellitus, noninsulin-dependent}, 125853 (3)	LIPC, HL, LIPH, HDLCQ12	15q21-q23	151670	Endocrine
427	Diabetes mellitus	{Diabetes mellitus, noninsulin-dependent}, 125853 (3)	MAPK8IP1, IB1	11p12-p11.2	604641	Endocrine
427	Diabetes mellitus	{Diabetes mellitus, noninsulin-dependent}, 125853 (3)	NEUROD1, NIDDM	2q32	601724	Endocrine
427	Diabetes mellitus	{Diabetes mellitus, noninsulin-dependent, 2}, 125853 (3)	HNF1A, TCF1, MODY3	12q24.2	142410	Endocrine
427	Diabetes mellitus	{Diabetes mellitus, noninsulin-dependent} (3)	SLC2A2, GLUT2	3q26.1-q26.3	138160	Endocrine
427	Diabetes mellitus	{Diabetes mellitus, noninsulin-dependent} (3)	SLC2A4, GLUT4	17p13	138190	Endocrine
427	Diabetes mellitus	{Diabetes mellitus, noninsulin-dependent}, 601283 (3)	CAPN10	2q37.3	605286	Endocrine
427	Diabetes mellitus	{Diabetes mellitus, noninsulin-dependent, association with}, 125853 (3)	WFS1, WFRS, WFS, DFNA6	4p16.1	606201	Endocrine
427	Diabetes mellitus	Diabetes mellitus, noninsulin-dependent, late onset, 125853 (3)	GCK, HHF3	7p15-p13	138079	Endocrine
427	Diabetes mellitus	{Diabetes mellitus, noninsulin-dependent, susceptibility to}, 125853 (3)	CDKAL1	6p22.3	611259	Endocrine
427	Diabetes mellitus	{Diabetes mellitus, non-insulin-dependent, susceptibility to}, 125853 (3)	ENPP1, PDNP1, NPPS, M6S1, PCA1	6q22-q23	173335	Endocrine
427	Diabetes mellitus	{Diabetes mellitus, noninsulin-dependent, susceptibility to}, 125853 (3)	IGF2BP2, IMP2	3q28	608289	Endocrine
427	Diabetes mellitus	{Diabetes mellitus, noninsulin-dependent, susceptibility to}, 125853 (3)	RETN, RSTN, FIZZ3	19p13.2	605565	Endocrine
427	Diabetes mellitus	{Diabetes mellitus, noninsulin-dependent, susceptibility to}, 135853 (3)	SLC30A8, ZNT8	8q24.11	611145	Endocrine
427	Diabetes mellitus	Diabetes mellitus, permanent neonatal, 606176 (3)	ABCC8, SUR, PHHI, SUR1, HHF1, TNDM2	11p15.1	600509	Endocrine
427	Diabetes mellitus	Diabetes mellitus, permanent neonatal, 606176 (3)	GCK, HHF3	7p15-p13	138079	Endocrine
427	Diabetes mellitus	Diabetes mellitus, permanent neonatal, with cerebellar agenesis, 609069 (3)	PTF1A	10p12.3	607194	Endocrine
427	Diabetes mellitus	Diabetes mellitus, permanent neonatal, with neurologic features, 606176 (3), {Diabetes mellitus, type 2, susceptibility to}, 125853 (3)	KCNJ11, BIR, PHHI, HHF2, TNDM3	11p15.1	600937	Endocrine
427	Diabetes mellitus	Diabetes mellitus, transient neonatal 2, 610374 (3)	ABCC8, SUR, PHHI, SUR1, HHF1, TNDM2	11p15.1	600509	Endocrine
427	Diabetes mellitus	Diabetes mellitus, transient neonatal, 3, 610582 (3)	KCNJ11, BIR, PHHI, HHF2, TNDM3	11p15.1	600937	Endocrine
427	Diabetes mellitus	{Diabetes mellitus, type 1, susceptibility to}, 222100 (3)	OAS1, OIAS	12q24.2	164350	Endocrine
427	Diabetes mellitus	{Diabetes mellitus, type 2, susceptibility to}, 125853 (3)	TCF7L2, TCF4	10q25.3	602228	Endocrine
427	Diabetes mellitus	Diabetes mellitus, type II, 125853 (3)	AKT2	19q13.1-q13.2	164731	Endocrine
427	Diabetes mellitus	{Diabetes mellitus, type II, susceptibility to}, 125853 (3)	IPF1	13q12.1	600733	Endocrine
427	Diabetes mellitus	{Diabetes mellitus, type I, susceptibility to}, 222100 (3)	FOXP3, IPEX, AIID, XPID, PIDX	Xp11.23-q13.3	300292	Endocrine
427	Diabetes mellitus	Diabetes, permanent neonatal, 606176 (3)	KCNJ11, BIR, PHHI, HHF2, TNDM3	11p15.1	600937	Endocrine
427	Diabetes mellitus	{Diabetes, type 2, protection against}, 125853 (3)	HNF1B, TCF2, HNF2, MODY5, FJHN	17q12	189907	Endocrine
462	Dystonia	Dystonia-12, 128235 (3)	ATP1A3, DYT12, RDP	19q12-q13.2	182350	Neurological
462	Dystonia	{Dystonia-1, modifier of} (3)	DYT1, TOR1A	9q34	605204	Neurological
462	Dystonia	Dystonia-1, torsion, 128100 (3)	DYT1, TOR1A	9q34	605204	Neurological
462	Dystonia	Dystonia-5, DOPA-responsive, 128230 (3)	GCH1, DYT5	14q22.1-q22.2	600225	Neurological
462	Dystonia	Dystonia, early-onset atypical, with myoclonic features (3)	DYT1, TOR1A	9q34	605204	Neurological
462	Dystonia	Dystonia, myoclonic, 159900 (3)	DRD2	11q23	126450	Neurological
462	Dystonia	Dystonia, myoclonic, 159900 (3)	SGCE, DYT11	7q21	604149	Neurological
462	Dystonia	Dystonia-Parkinsonism, X-linked, 314250 (3)	TAF1, TAF2A, CCG1, BA2R, DYT3	Xq13	313650	Neurological
462	Dystonia	Dystonia, primary cervical (3)	DRD5, DRD1B, DRD1L2	4p16.1-p15.3	126453	Neurological
466	Ectodermal dysplasia	Ectodermal dysplasia-1, anhidrotic, 305100 (3)	ED1, EDA, HED	Xq12-q13.1	300451	Dermatological
466	Ectodermal dysplasia	Ectodermal dysplasia 2, hidrotic, 129500 (3)	GJB6, CX30, DFNA3, HED, ED2	13q12	604418	Dermatological
466	Ectodermal dysplasia	Ectodermal dysplasia, anhidrotic, autosomal dominant, 129490 (3)	EDARADD, ED3, EDA3	1q42.2-q43	606603	Dermatological
466	Ectodermal dysplasia	Ectodermal dysplasia, anhidrotic, autosomal recessive, 224900 (3)	EDARADD, ED3, EDA3	1q42.2-q43	606603	Dermatological
466	Ectodermal dysplasia	Ectodermal dysplasia, anhidrotic, with T-cell immunodeficiency (3)	NFKBIA, IKBA	14q13	164008	Dermatological
466	Ectodermal dysplasia	Ectodermal dysplasia, hypohidrotic, autosomal dominant, 129490 (3)	EDAR, DL, ED3, EDA3	2q11-q13	604095	Dermatological
466	Ectodermal dysplasia	Ectodermal dysplasia, hypohidrotic, autosomal recessive, 224900 (3)	EDAR, DL, ED3, EDA3	2q11-q13	604095	Dermatological
466	Ectodermal dysplasia	Ectodermal dysplasia, hypohidrotic, with immune deficiency, 300291 (3)	IKBKG, NEMO, FIP3, IP2, IPD2, AMCBX1	Xq28	300248	Dermatological
466	Ectodermal dysplasia	Ectodermal dysplasia, Margarita Island type, 225060 (3)	HVEC, PVRL1, PVRR1, PRR1, ED4, OFC7	11q23-q24	600644	Dermatological
466	Ectodermal dysplasia	Ectodermal dysplasia, 'pure' hair-nail type, 602032 (3)	KRT85, KRTHB5, HB5	12q13	602767	Dermatological
466	Ectodermal dysplasia	Ectodermal dysplasia/skin fragility syndrome, 604536 (3)	PKP1	1q32	601975	Dermatological
470	Ehlers-Danlos syndrome	Ehlers-Danlos due to tenascin X deficiency, 606408 (3)	TNXB, TNX, TNXB1, TNXBS, TNXB2	6p21.3	600985	Connective tissue
470	Ehlers-Danlos syndrome	Ehlers-Danlos syndrome, cardiac valvular form, 225320 (3)	COL1A2	7q22.1	120160	Connective tissue
470	Ehlers-Danlos syndrome	Ehlers-Danlos syndrome, hypermobility type, 130020 (3)	TNXB, TNX, TNXB1, TNXBS, TNXB2	6p21.3	600985	Connective tissue
470	Ehlers-Danlos syndrome	Ehlers-Danlos syndrome, progeroid form, 130070 (3)	B4GALT7, XGALT1, XGPT1	5q35.2-q35.3	604327	Connective tissue
470	Ehlers-Danlos syndrome	Ehlers-Danlos syndrome, type I, 130000 (3)	COL1A1	17q21.31-q22	120150	Connective tissue
470	Ehlers-Danlos syndrome	Ehlers-Danlos syndrome, type I, 130000 (3)	COL5A1	9q34.2-q34.3	120215	Connective tissue
470	Ehlers-Danlos syndrome	Ehlers-Danlos syndrome, type I, 130000 (3)	COL5A2	2q31	120190	Connective tissue
470	Ehlers-Danlos syndrome	Ehlers-Danlos syndrome, type II, 130010 (3)	COL5A1	9q34.2-q34.3	120215	Connective tissue
470	Ehlers-Danlos syndrome	Ehlers-Danlos syndrome, type III, 130020 (3)	COL3A1	2q31	120180	Connective tissue
470	Ehlers-Danlos syndrome	Ehlers-Danlos syndrome, type IV, 130050 (3)	COL3A1	2q31	120180	Connective tissue
470	Ehlers-Danlos syndrome	Ehlers-Danlos syndrome, type VI, 225400 (3)	PLOD, PLOD1	1p36.3-p36.2	153454	Connective tissue
470	Ehlers-Danlos syndrome	Ehlers-Danlos syndrome, type VII, 130060 (3)	COL1A1	17q21.31-q22	120150	Connective tissue
470	Ehlers-Danlos syndrome	Ehlers-Danlos syndrome, type VIIB, 130060 (3)	COL1A2	7q22.1	120160	Connective tissue
470	Ehlers-Danlos syndrome	Ehlers-Danlos syndrome, type VIIC, 225410 (3)	ADAMTS2, NPI	5q23	604539	Connective tissue
493	Epidermolysis bullosa	Epidermolysis bullosa dystrophica, AD, 131750 (3)	COL7A1	3p21.3	120120	Dermatological
493	Epidermolysis bullosa	Epidermolysis bullosa dystrophica, AR, 226600 (3)	COL7A1	3p21.3	120120	Dermatological
493	Epidermolysis bullosa	Epidermolysis bullosa, generalized atrophic benign, 226650 (3)	COL17A1, BPAG2	10q24.3	113811	Dermatological
493	Epidermolysis bullosa	Epidermolysis bullosa, generalized atrophic benign, 226650 (3)	ITGB4	17q11-qter	147557	Dermatological
493	Epidermolysis bullosa	Epidermolysis bullosa, generalized atrophic benign, 226650 (3)	LAMA3, LOCS	18q11.2	600805	Dermatological
493	Epidermolysis bullosa	Epidermolysis bullosa, generalized atrophic benign, 226650 (3)	LAMB3	1q32	150310	Dermatological
493	Epidermolysis bullosa	Epidermolysis bullosa, generalized atrophic benign, 226650 (3)	LAMC2, LAMNB2, LAMB2T	1q25-q31	150292	Dermatological
493	Epidermolysis bullosa	Epidermolysis bullosa, Herlitz junctional type, 226700 (3)	LAMB3	1q32	150310	Dermatological
493	Epidermolysis bullosa	Epidermolysis bullosa, Herlitz junctional type, 226700 (3)	LAMC2, LAMNB2, LAMB2T	1q25-q31	150292	Dermatological
493	Epidermolysis bullosa	Epidermolysis bullosa, junctional, Herlitz type, 226700 (3)	LAMA3, LOCS	18q11.2	600805	Dermatological
493	Epidermolysis bullosa	Epidermolysis bullosa, junctional, with pyloric atresia, 226730 (3)	ITGB4	17q11-qter	147557	Dermatological
493	Epidermolysis bullosa	Epidermolysis bullosa, junctional, with pyloric stenosis, 226730 (3)	ITGA6	Chr.2	147556	Dermatological
493	Epidermolysis bullosa	Epidermolysis bullosa, lethal acantholytic, 609638 (3)	DSP, KPPS2, PPKS2	6p24	125647	Dermatological
493	Epidermolysis bullosa	Epidermolysis bullosa of hands and feet, 131800 (3)	ITGB4	17q11-qter	147557	Dermatological
493	Epidermolysis bullosa	Epidermolysis bullosa, pretibial, 131850 (3)	COL7A1	3p21.3	120120	Dermatological
493	Epidermolysis bullosa	Epidermolysis bullosa pruriginosa, 604129 (3)	COL7A1	3p21.3	120120	Dermatological
493	Epidermolysis bullosa	Epidermolysis bullosa simplex, Koebner, Dowling-Meara, and Weber-Cockayne types, 131900, 131760, 131800 (3)	KRT14	17q12-q21	148066	Dermatological
493	Epidermolysis bullosa	Epidermolysis bullosa simplex, Koebner, Dowling-Meara, and Weber-Cockayne types, 131900, 131760, 131800 (3)	KRT5, DDD	12q13	148040	Dermatological
493	Epidermolysis bullosa	Epidermolysis bullosa simplex, Ogna type, 131950 (3)	PLEC1, PLTN, EBS1	8q24	601282	Dermatological
493	Epidermolysis bullosa	Epidermolysis bullosa simplex, recessive, 601001 (3)	KRT14	17q12-q21	148066	Dermatological
493	Epidermolysis bullosa	Epidermolysis bullosa simplex with mottled pigmentation, 131960 (3)	KRT5, DDD	12q13	148040	Dermatological
495	Epilepsy	Epilepsy, benign, neonatal, type 1, 121200 (3)	KCNQ2, EBN1	20q13.3	602235	Neurological
495	Epilepsy	Epilepsy, benign neonatal, type 2, 121201 (3)	KCNQ3, EBN2, BFNC2	8q24	602232	Neurological
495	Epilepsy	Epilepsy, childhood absence, 2, 607681 (3)	GABRG2, GEFSP3, CAE2, ECA2	5q31.1-q33.1	137164	Neurological
495	Epilepsy	Epilepsy, childhood absence, 4, 611136 (3)	GABRA1, EJM, ECA4	5q34-q35	137160	Neurological
495	Epilepsy	Epilepsy, childhood absence, 607682 (3)	CLCN2, EGMA, ECA3, EGI3	3q26-qter	600570	Neurological
495	Epilepsy	Epilepsy, childhood absence, evolving to juvenile myoclonic epilepsy (3)	JRK, JH8	8q24	603210	Neurological
495	Epilepsy	Epilepsy, generalized idiopathic, 600669 (3)	CACNB4, EJM, EA5	2q22-q23	601949	Neurological
495	Epilepsy	Epilepsy, generalized, with febrile seizures plus, type 2, 604233 (3)	SCN1A, GEFSP2, SMEI, FEB3	2q24	182389	Neurological
495	Epilepsy	Epilepsy, generalized, with febrile seizures plus, type 3, 604233 (3)	GABRG2, GEFSP3, CAE2, ECA2	5q31.1-q33.1	137164	Neurological
495	Epilepsy	{Epilepsy, idiopathic generalized, susceptibility to}, 600669 (3)	OPRM1	6q24-q25	600018	Neurological
495	Epilepsy	{Epilepsy, idopathic generalized, susceptibility to}, 600669 (3)	ME2	18q21	154270	Neurological
495	Epilepsy	Epilepsy, intractable childhood, with generalized tonic-clonic seizures, 607208 (3)	SCN1A, GEFSP2, SMEI, FEB3	2q24	182389	Neurological
495	Epilepsy	Epilepsy, juvenile absence, 607631 (3)	CLCN2, EGMA, ECA3, EGI3	3q26-qter	600570	Neurological
495	Epilepsy	Epilepsy, juvenile absence, 607631 (3)	EFHC1, FLJ10466, EJM1, JAE	6p12-p11	608815	Neurological
495	Epilepsy	Epilepsy, juvenile myoclonic, 606904 (3)	CACNB4, EJM, EA5	2q22-q23	601949	Neurological
495	Epilepsy	Epilepsy, juvenile myoclonic, 606904 (3)	CLCN2, EGMA, ECA3, EGI3	3q26-qter	600570	Neurological
495	Epilepsy	Epilepsy, juvenile myoclonic, 606904 (3)	GABRA1, EJM, ECA4	5q34-q35	137160	Neurological
495	Epilepsy	Epilepsy, myoclonic, Lafora type, 254780 (3)	EPM2A, MELF, EPM2	6q24	607566	Neurological
495	Epilepsy	Epilepsy, myoclonic, Lafora type, 254780 (3)	NHLRC1, EPM2A, EPM2B	6p22.3	608072	Neurological
495	Epilepsy	Epilepsy, neonatal myoclonic, with suppression-burst pattern, 609304 (3)	SLC25A22, GC1	11p15.5	609302	Neurological
495	Epilepsy	Epilepsy, nocturnal frontal lobe, 1, 600513 (3)	CHRNA4, ENFL1	20q13.2-q13.3	118504	Neurological
495	Epilepsy	Epilepsy, nocturnal frontal lobe, 3, 605375 (3)	CHRNB2, EFNL3	1q21	118507	Neurological
495	Epilepsy	Epilepsy, nocturnal frontal lobe, type 4, 610353 (3)	CHRNA2	8p21	118502	Neurological
495	Epilepsy	Epilepsy, partial, with auditory features, 600512 (3)	LGI1, EPT, ETL1	10q24	604619	Neurological
495	Epilepsy	Epilepsy, progressive myoclonic 1, 254800 (3)	CSTB, STFB, EPM1	21q22.3	601145	Neurological
495	Epilepsy	Epilepsy, progressive myoclonic 2B, 254780 (3)	NHLRC1, EPM2A, EPM2B	6p22.3	608072	Neurological
495	Epilepsy	Epilepsy, progressive myoclonic 3, 611726 (3)	KCTD7, EPM3	7q11.21	611725	Neurological
495	Epilepsy	Epilepsy, pyridoxine-dependent, 107323 (3)	ALDH7A1, ATQ1, EPD, PDE	5q31	107323	Neurological
495	Epilepsy	Epilepsy, severe myoclonic, of infancy, 607208 (3)	SCN1A, GEFSP2, SMEI, FEB3	2q24	182389	Neurological
495	Epilepsy	Epilepsy with grand mal seizures on awakening, 607628 (3)	CLCN2, EGMA, ECA3, EGI3	3q26-qter	600570	Neurological
495	Epilepsy	Epilepsy, X-linked, with variable learning disabilities and behavior disorders, 300491 (3)	SYN1	Xp11.4-p11.2	313440	Neurological
496	Epiphyseal dysplasia	Epiphyseal dysplasia, multiple 1, 132400 (3)	COMP, EDM1, MED, PSACH	19p13.1	600310	Bone
496	Epiphyseal dysplasia	Epiphyseal dysplasia, multiple, 2, 600204 (3)	COL9A2, EDM2	1p33-p32.2	120260	Bone
496	Epiphyseal dysplasia	Epiphyseal dysplasia, multiple, 3, 600969 (3)	COL9A3, EDM3, IDD	20q13.3	120270	Bone
496	Epiphyseal dysplasia	Epiphyseal dysplasia, multiple, 4, 226900 (3)	SLC26A2, DTD, DTDST, D5S1708, EDM4	5q32-q33.1	606718	Bone
496	Epiphyseal dysplasia	Epiphyseal dysplasia, multiple, 5, 607078 (3)	MATN3, EDM5, HOA	2p24-p23	602109	Bone
496	Epiphyseal dysplasia	Epiphyseal dysplasia, multiple, 6 (3)	COL9A1, EDM6	6q13	120210	Bone
496	Epiphyseal dysplasia	Epiphyseal dysplasia, multiple, with myopathy (3)	COL9A3, EDM3, IDD	20q13.3	120270	Bone
496	Epiphyseal dysplasia	Epiphyseal dysplasia, multiple, with myopia and deafness, 132450 (3)	COL2A1	12q13.11-q13.2	120140	Bone
520	Factor H V X XI XII XIIIA XIIIB deficiency	Factor H and factor H-like 1 , 609814 (3)	HF1, CFH, HUS, ARMD4	1q32	134370	Hematological
520	Factor H V X XI XII XIIIA XIIIB deficiency	Factor V and factor VIII, combined deficiency of, 227300 (3)	MCFD2	2p21-p16.3	607788	Hematological
520	Factor H V X XI XII XIIIA XIIIB deficiency	Factor VII deficiency (3)	F7	13q34	227500	Hematological
520	Factor H V X XI XII XIIIA XIIIB deficiency	Factor X deficiency (3)	F10	13q34	227600	Hematological
520	Factor H V X XI XII XIIIA XIIIB deficiency	Factor XI deficiency, autosomal dominant (3)	F11	4q35	264900	Hematological
520	Factor H V X XI XII XIIIA XIIIB deficiency	Factor XI deficiency, autosomal recessive (3)	F11	4q35	264900	Hematological
520	Factor H V X XI XII XIIIA XIIIB deficiency	Factor XII deficiency, 234000 (3)	F12, HAF, HAE3	5q33-qter	610619	Hematological
520	Factor H V X XI XII XIIIA XIIIB deficiency	Factor XIIIA deficiency (3)	F13A1, F13A	6p25-p24	134570	Hematological
520	Factor H V X XI XII XIIIA XIIIB deficiency	Factor XIIIB deficiency (3)	F13B	1q31-q32.1	134580	Hematological
523	Fanconi anemia	Fanconi anemia, complementation group A, 227650 (3)	FANCA, FACA, FA1, FA, FAA	16q24.3	607139	multiple
523	Fanconi anemia	Fanconi anemia, complementation group B, 300514 (3)	FAAP95, FAAP90, FLJ34064, FANCB	Xp22.31	300515	multiple
523	Fanconi anemia	Fanconi anemia, complementation group C (3)	FANCC, FACC	9q22.3	227645	multiple
523	Fanconi anemia	Fanconi anemia, complementation group D1, 605724 (3)	BRCA2, FANCD1	13q12.3	600185	multiple
523	Fanconi anemia	Fanconi anemia, complementation group D2 (3)	FANCD2, FANCD, FACD, FAD	3p25.3	227646	multiple
523	Fanconi anemia	Fanconi anemia, complementation group E (3)	FANCE, FACE	6p22-p21	600901	multiple
523	Fanconi anemia	Fanconi anemia, complementation group F (3)	FANCF	11p15	603467	multiple
523	Fanconi anemia	Fanconi anemia, complementation group G (3)	XRCC9, FANCG	9p13	602956	multiple
523	Fanconi anemia	Fanconi anemia, complementation group J, 609054 (3)	BRIP1, BACH1, FANCJ	17q22	605882	multiple
523	Fanconi anemia	Fanconi anemia, complementation group L (3)	PHF9, FANCL	2p16.1	608111	multiple
523	Fanconi anemia	Fanconi anemia, complementation group M (3)	FANCM, KIAA1596	14q21.3	609644	multiple
572	Gastric cancer	Gastric cancer, 137215 (3)	IRF1, MAR	5q31.1	147575	Cancer
572	Gastric cancer	Gastric cancer, familial diffuse, 137215 (3)	CDH1, UVO, LCAM, ECAD	16q22.1	192090	Cancer
572	Gastric cancer	{Gastric cancer risk after H. pylori infection}, 137215 (3)	IL1B	2q14	147720	Cancer
572	Gastric cancer	{Gastric cancer risk after H. pylori infection}, 137215 (3)	IL1RN	2q14.2	147679	Cancer
572	Gastric cancer	Gastric cancer, somatic, 137215 (3)	APC, GS, FPC, BTPS2	5q21-q22	611731	Cancer
572	Gastric cancer	Gastric cancer, somatic, 137215 (3)	CASP10, MCH4, ALPS2	2q33-q34	601762	Cancer
572	Gastric cancer	Gastric cancer, somatic, 137215 (3)	ERBB2, NGL, NEU, HER2	17q21.1	164870	Cancer
572	Gastric cancer	Gastric cancer, somatic, 137215 (3)	FGFR2, BEK, CFD1, JWS	10q26	176943	Cancer
572	Gastric cancer	Gastric cancer, somatic, 137215 (3)	KLF6, COPEB, BCD1, ZF9	10p15	602053	Cancer
572	Gastric cancer	Gastric cancer, somatic, 137215 (3)	MUTYH, MYH	1p34.3-p32.1	604933	Cancer
572	Gastric cancer	Gastric cancer, somatic, 137215 (3)	PIK3CA	3q26.3	171834	Cancer
589	Glaucoma	Glaucoma 1A, primary open angle, juvenile-onset, 137750 (3)	MYOC, TIGR, GLC1A, JOAG, GPOA	1q24.3-q25.2	601652	Ophthamological
589	Glaucoma	Glaucoma 1A, primary open angle, recessive (3)	MYOC, TIGR, GLC1A, JOAG, GPOA	1q24.3-q25.2	601652	Ophthamological
589	Glaucoma	Glaucoma 1, open angle, E, 137760 (3)	OPTN, GLC1E, FIP2, HYPL, NRP	10p15-p14	602432	Ophthamological
589	Glaucoma	Glaucoma 1, open angle, G, 609887 (3)	WDR36, TAWDRP, GLC1G	5q21.3-q22.1	609669	Ophthamological
589	Glaucoma	Glaucoma 3A, primary congenital, 231300 (3)	CYP1B1, GLC3A	2p22-p21	601771	Ophthamological
589	Glaucoma	Glaucoma, early-onset, digenic (3)	CYP1B1, GLC3A	2p22-p21	601771	Ophthamological
589	Glaucoma	Glaucoma, early-onset, digenic (3)	MYOC, TIGR, GLC1A, JOAG, GPOA	1q24.3-q25.2	601652	Ophthamological
589	Glaucoma	{Glaucoma, normal tension, susceptibility to}, 606657 (3)	OPA1, NTG, NPG	3q28-q29	605290	Ophthamological
589	Glaucoma	{Glaucoma, normal tension, susceptibility to}, 606657 (3)	OPTN, GLC1E, FIP2, HYPL, NRP	10p15-p14	602432	Ophthamological
589	Glaucoma	Glaucoma, primary open angle, adult-onset, 137760 (3)	CYP1B1, GLC3A	2p22-p21	601771	Ophthamological
589	Glaucoma	Glaucoma, primary open angle, juvenile-onset, 137750 (3)	CYP1B1, GLC3A	2p22-p21	601771	Ophthamological
610	Glycogen storage disease	Glycogen storage disease I (3)	G6PC, G6PT	17q21	232200	Metabolic
610	Glycogen storage disease	Glycogen storage disease Ib, 232220 (3)	G6PT1	11q23	602671	Metabolic
610	Glycogen storage disease	Glycogen storage disease Ic, 232240 (3)	G6PT1	11q23	602671	Metabolic
610	Glycogen storage disease	Glycogen storage disease II, 232300 (3)	GAA	17q25.2-q25.3	606800	Metabolic
610	Glycogen storage disease	Glycogen storage disease IIb, 300257 (3)	LAMP2, LAMPB	Xq24	309060	Metabolic
610	Glycogen storage disease	Glycogen storage disease IIIa, 232400 (3)	AGL, GDE	1p21	610860	Metabolic
610	Glycogen storage disease	Glycogen storage disease IIIb, 232400 (3)	AGL, GDE	1p21	610860	Metabolic
610	Glycogen storage disease	Glycogen storage disease IV, 232500 (3)	GBE1	3p12	607839	Metabolic
610	Glycogen storage disease	Glycogen storage disease, type 0, 240600 (3)	GYS2	12p12.2	138571	Metabolic
610	Glycogen storage disease	Glycogen storage disease VI (3)	PYGL	14q21-q22	232700	Metabolic
610	Glycogen storage disease	Glycogen storage disease VII, 232800 (3)	PFKM, GSD7	12q13.3	610681	Metabolic
657	Hemochromatosis	Hemochromatosis (3)	HFE, HLA-H, HFE1	6p21.3	235200	Metabolic
657	Hemochromatosis	Hemochromatosis, juvenile, 602390 (3)	HAMP, LEAP1, HEPC, HFE2	19q13	606464	Metabolic
657	Hemochromatosis	Hemochromatosis, juvenile, digenic, 602390 (3)	HAMP, LEAP1, HEPC, HFE2	19q13	606464	Metabolic
657	Hemochromatosis	Hemochromatosis, type 2A, 602390 (3)	HJV, HFE2A	1q21	608374	Metabolic
657	Hemochromatosis	Hemochromatosis, type 3, 604250 (3)	TFR2, HFE3	7q22	604720	Metabolic
657	Hemochromatosis	Hemochromatosis, type 4, 606069 (3)	SLC40A1, SLC11A3, FPN1, IREG1, HFE4	2q32	604653	Metabolic
660	Hemolytic anemia	Hemolytic anemia (3)	SLC4A1, AE1, EPB3	17q21-q22	109270	Hematological
660	Hemolytic anemia	Hemolytic anemia due to adenylate kinase deficiency (3)	AK1	9q34.1	103000	Hematological
660	Hemolytic anemia	Hemolytic anemia due to bisphosphoglycerate mutase deficiency (3)	BPGM	7q31-q34	222800	Hematological
660	Hemolytic anemia	Hemolytic anemia due to G6PD deficiency (3)	G6PD, G6PD1	Xq28	305900	Hematological
660	Hemolytic anemia	Hemolytic anemia due to gamma-glutamylcysteine synthetase deficiency, 230450 (3)	GCLC, GLCLC	6p12	606857	Hematological
660	Hemolytic anemia	Hemolytic anemia due to glucosephosphate isomerase deficiency (3)	GPI	19q13.1	172400	Hematological
660	Hemolytic anemia	Hemolytic anemia due to glutathione synthetase deficiency, 231900 (3)	GSS, GSHS	20q11.2	601002	Hematological
660	Hemolytic anemia	Hemolytic anemia due to hexokinase deficiency (3)	HK1	10q22	142600	Hematological
660	Hemolytic anemia	Hemolytic anemia due to triosephosphate isomerase deficiency (3)	TPI1	12p13	190450	Hematological
668	Hepatocellular carcinoma	Hepatic adenoma, 142330 (3)	HNF1A, TCF1, MODY3	12q24.2	142410	Cancer
668	Hepatocellular carcinoma	Hepatoblastoma (3)	APC, GS, FPC, BTPS2	5q21-q22	611731	Cancer
668	Hepatocellular carcinoma	Hepatoblastoma (3)	CTNNB1	3p22-p21.3	116806	Cancer
668	Hepatocellular carcinoma	Hepatocellular cancer, 114550 (3)	PDGFRL, PDGRL, PRLTS	8p22-p21.3	604584	Cancer
668	Hepatocellular carcinoma	Hepatocellular carcinoma, 114550 (3)	CTNNB1	3p22-p21.3	116806	Cancer
668	Hepatocellular carcinoma	Hepatocellular carcinoma, 114550 (3)	TP53, P53, LFS1	17p13.1	191170	Cancer
668	Hepatocellular carcinoma	Hepatocellular carcinoma (3)	IGF2R, MPRI	6q26	147280	Cancer
668	Hepatocellular carcinoma	Hepatocellular carcinoma, childhood type, 114550 (3)	MET, AUTS9	7q31	164860	Cancer
668	Hepatocellular carcinoma	Hepatocellular carcinoma, somatic, 114550 (3)	AXIN1, AXIN	16p13.3	603816	Cancer
668	Hepatocellular carcinoma	Hepatocellular carcinoma, somatic, 114550 (3)	CASP8, MCH5, ALPS2B	2q33	601763	Cancer
668	Hepatocellular carcinoma	Hepatocellular carcinoma, somatic, 114550 (3)	PIK3CA	3q26.3	171834	Cancer
670	Hermansky-Pudlak syndrome	Hermansky-Pudlak syndrome 1, 203300 (3)	HPS1	10q23.1	604982	multiple
670	Hermansky-Pudlak syndrome	Hermansky-Pudlak syndrome 2, 608233 (3)	AP3B1, ADTB3A, HPS2	5q14.1	603401	multiple
670	Hermansky-Pudlak syndrome	Hermansky-Pudlak syndrome 3, 203300 (3)	HPS3	3q24	606118	multiple
670	Hermansky-Pudlak syndrome	Hermansky-Pudlak syndrome 4, 203300 (3)	HPS4	22q11.2-q12.2	606682	multiple
670	Hermansky-Pudlak syndrome	Hermansky-pudlak syndrome 5, 203300 (3)	HPS5, RU2, KIAA1017	11p15-p13	607521	multiple
670	Hermansky-Pudlak syndrome	Hermansky-Pudlak syndrome 6, 203300 (3)	HPS6, RU	10q24.32	607522	multiple
670	Hermansky-Pudlak syndrome	Hermansky-Pudlak syndrome 7, 203300 (3)	DTNBP1, HPS7	6p22.3	607145	multiple
670	Hermansky-Pudlak syndrome	Hermansky-Pudlak syndrome 8, 203300 (3)	BLOC1S3, BLOS3, HPS8	19q13	609762	multiple
681	Hirschsprung disease	Hirschsprung disease, 142623 (3)	EDN3	20q13.2-q13.3	131242	Gastrointestinal
681	Hirschsprung disease	Hirschsprung disease, 142623 (3)	GDNF	5p13.1-p12	600837	Gastrointestinal
681	Hirschsprung disease	Hirschsprung disease, 142623 (3)	RET, MEN2A	10q11.2	164761	Gastrointestinal
681	Hirschsprung disease	Hirschsprung disease-2, 600155 (3)	EDNRB, HSCR2, ABCDS	13q22	131244	Gastrointestinal
681	Hirschsprung disease	Hirschsprung disease, cardiac defects, and autonomic dysfunction (3)	ECE1	1p36.1	600423	Gastrointestinal
681	Hirschsprung disease	Hirschsprung disease, short-segment, 142623 (3)	PMX2B, NBPHOX, PHOX2B	4p12	603851	Gastrointestinal
689	Holoprosencephaly	Holoprosencephaly-2, 157170 (3)	SIX3, HPE2	2p21	603714	Developmental
689	Holoprosencephaly	Holoprosencephaly-3, 142945 (3)	SHH, HPE3, HLP3, SMMCI, MCOPCB5	7q36	600725	Developmental
689	Holoprosencephaly	Holoprosencephaly-4, 142946 (3)	TGIF, HPE4	18p11.3	602630	Developmental
689	Holoprosencephaly	Holoprosencephaly-5, 609637 (3)	ZIC2, HPE5	13q32	603073	Developmental
689	Holoprosencephaly	Holoprosencephaly-7, 610828 (3)	PTCH1, NBCCS, BCNS, HPE7	9q22.3	601309	Developmental
724	Hypercholesterolemia	Hypercholesterolemia, due to ligand-defective apo B, 144010 (3)	APOB, FLDB	2p24	107730	Metabolic
724	Hypercholesterolemia	Hypercholesterolemia, familial, 143890 (3)	LDLR, FHC, FH	19p13.2	606945	Metabolic
724	Hypercholesterolemia	Hypercholesterolemia, familial, 3, 603776 (3)	PCSK9, NARC1, HCHOLA3, FH3, LDLCQ1	1p34.1-p32	607786	Metabolic
724	Hypercholesterolemia	Hypercholesterolemia, familial, autosomal recessive, 603813 (3)	LDLRAP1, ARH, FHCB2, FHCB1	1p36-p35	605747	Metabolic
724	Hypercholesterolemia	{Hypercholesterolemia, familial, due to LDLR defect, modifier of}, 143890 (3)	EPHX2	8p21-p12	132811	Metabolic
724	Hypercholesterolemia	Hypercholesterolemia, familial, modification of, 143890 (3)	APOA2	1q21-q23	107670	Metabolic
724	Hypercholesterolemia	{Hypercholesterolemia, susceptibility to}, 143890 (3)	GSBS	7p15	604088	Metabolic
724	Hypercholesterolemia	{Hypercholesterolemia, susceptibility to}, 143890 (3)	ITIH4, PK120, ITIHL1	3p21.2-p14.1	600564	Metabolic
752	Hypertension	{Hypertension, diastolic, resistance to}, 608622 (3)	KCNMB1	5q34	603951	Cardiovascular
752	Hypertension	Hypertension, early-onset, autosomal dominant, with exacerbation in pregnancy, 605115 (3)	NR3C2, MLR, MCR	4q31.1	600983	Cardiovascular
752	Hypertension	Hypertension, essential, 145500 (3)	AGTR1, AGTR1A, AT2R1	3q21-q25	106165	Cardiovascular
752	Hypertension	Hypertension, essential, 145500 (3)	PTGIS, CYP8A1, PGIS, CYP8	20q13.11-q13.13	601699	Cardiovascular
752	Hypertension	{Hypertension, essential, salt-sensitive}, 145500 (3)	ADD1	4p16.3	102680	Cardiovascular
752	Hypertension	{Hypertension, essential, susceptibility to}, 145500 (3)	AGT, SERPINA8	1q42-q43	106150	Cardiovascular
752	Hypertension	{Hypertension, essential, susceptibility to}, 145500 (3)	ECE1	1p36.1	600423	Cardiovascular
752	Hypertension	{Hypertension, essential, susceptibility to}, 145500 (3)	GNB3	12p13	139130	Cardiovascular
752	Hypertension	{Hypertension, essential, susceptibility to, 8}, 611014 (3)	MEX3C, RKHD2	18q21.2	611005	Cardiovascular
752	Hypertension	{Hypertension, insulin resistance-related, susceptibility to}, 125853 (3)	RETN, RSTN, FIZZ3	19p13.2	605565	Cardiovascular
752	Hypertension	Hypertension, mild low-renin (3)	HSD11B2, HSD11K	16q22	218030	Cardiovascular
752	Hypertension	{Hypertension, pregnancy-induced}, 189800 (3)	NOS3	7q36	163729	Cardiovascular
752	Hypertension	{Hypertension, salt-sensitive essential, susceptibility to}, 145500 (3)	CYP3A5, P450PCN3	7q22.1	605325	Cardiovascular
752	Hypertension	{Hypertension, susceptibility to}, 145500 (3)	NOS3	7q36	163729	Cardiovascular
787	Hypothyroidism	{Hypothyroidism, autoimmune}, 140300 (3)	CTLA4, IDDM12, CELIAC3	2q33	123890	Endocrine
787	Hypothyroidism	Hypothyroidism, congenital, 274400 (3)	SLC5A5, NIS	19p13.2-p12	601843	Endocrine
787	Hypothyroidism	Hypothyroidism, congenital, due to DUOX2 deficiency, 607200 (3)	DUOX2, THOX2	15q15.3	606759	Endocrine
787	Hypothyroidism	Hypothyroidism, congenital, due to thyroid dysgenesis or hypoplasia, 218700 (3)	PAX8	2q12-q14	167415	Endocrine
787	Hypothyroidism	Hypothyroidism, congenital, nongoitrous, 1 275200 (3)	TSHR	14q31	603372	Endocrine
787	Hypothyroidism	Hypothyroidism, hereditary congenital (3)	TG, AITD3	8q24.2-q24.3	188450	Endocrine
787	Hypothyroidism	Hypothyroidism, nongoitrous (3)	TSHB	1p13	188540	Endocrine
794	Ichthyosis	Ichthyosis bullosa of Siemens, 146800 (3)	KRT2, KRT2A, KRT2E	12q11-q13	600194	Dermatological
794	Ichthyosis	Ichthyosis, congenital, autosomal recessive (3)	ICHYN	5q33	609383	Dermatological
794	Ichthyosis	Ichthyosis, cyclic, with epidermolytic hyperkeratosis, 607602 (3)	KRT10	17q21-q22	148080	Dermatological
794	Ichthyosis	Ichthyosis, harlequin, 242500 (3)	ABCA12, ICR2B, LI2	2q34	607800	Dermatological
794	Ichthyosis	Ichthyosis histrix, Curth-Macklin type, 146590 (3)	KRT1	12q13	139350	Dermatological
794	Ichthyosis	Ichthyosis, lamellar 2, 601277 (3)	ABCA12, ICR2B, LI2	2q34	607800	Dermatological
794	Ichthyosis	Ichthyosis, lamellar, autosomal recessive, 242300 (3)	TGM1, ICR2, LI1	14q11.2	190195	Dermatological
794	Ichthyosis	Ichthyosis, X-linked (3)	STS, ARSC1, ARSC, SSDD	Xp22.32	308100	Dermatological
802	Immunodeficiency due to defect in CD3 or with hyper-IgM	Immunodeficiency due to defect in CD3-epsilon (3)	CD3E	11q23	186830	Immunological
802	Immunodeficiency due to defect in CD3 or with hyper-IgM	Immunodeficiency due to defect in CD3-gamma (3)	CD3G	11q23	186740	Immunological
802	Immunodeficiency due to defect in CD3 or with hyper-IgM	Immunodeficiency with hyper-IgM, type 2, 605258 (3)	AICDA, AID, HIGM2	12p13	605257	Immunological
802	Immunodeficiency due to defect in CD3 or with hyper-IgM	Immunodeficiency with hyper-IgM, type 3, 606843 (3)	TNFRSF5, CD40	20q12-q13.2	109535	Immunological
802	Immunodeficiency due to defect in CD3 or with hyper-IgM	Immunodeficiency with hyper IgM, type 4, 608106 (3)	UNG, DGU, HIGM4	12q23-q24.1	191525	Immunological
802	Immunodeficiency due to defect in CD3 or with hyper-IgM	Immunodeficiency, X-linked, with hyper-IgM, 308230 (3)	TNFSF5, CD40LG, HIGM1, IGM	Xq26	300386	Immunological
831	Joubert syndrome	Joubert syndrome-3, 608629 (3)	AHI1	6q23.3	608894	multiple
831	Joubert syndrome	Joubert syndrome 4, 609583 (3)	NPHP1, NPH1, SLSN1, JBTS4	2q13	607100	multiple
831	Joubert syndrome	Joubert syndrome 5, 610188 (3)	CEP290, KIAA0373, 3H11AG, JBTS5, SLSN6, LCA10	12q21.3	610142	multiple
831	Joubert syndrome	Joubert syndrome 6, 610688 (3)	TMEM67, MKS3, JBTS6	8q21.13-q22.1	609884	multiple
831	Joubert syndrome	Joubert syndrome 7, 611560 (3)	RPGRIP1L, KIAA1005, JBTS7	16q12.2	610937	multiple
873	Leber congenital amaurosis	Leber congenital amaurosis-2, 204100 (3)	RPE65, RP20	1p31	180069	Ophthamological
873	Leber congenital amaurosis	Leber congenital amaurosis, 604393 (3)	AIPL1, LCA4	17p13.1	604392	Ophthamological
873	Leber congenital amaurosis	Leber congenital amaurosis I, 204000 (3)	GUCY2D, GUC2D, LCA1, CORD6	17p13.1	600179	Ophthamological
873	Leber congenital amaurosis	Leber congenital amaurosis, type III, 604232 (3)	RDH12, LCA3	14q23.3	608830	Ophthamological
873	Leber congenital amaurosis	Leber congenital amaurosis, type V, 604537 (3)	LCA5, C6orf152	6q14.1	611408	Ophthamological
873	Leber congenital amaurosis	Leber congenital amaurosis, type X, 611755 (3)	CEP290, KIAA0373, 3H11AG, JBTS5, SLSN6, LCA10	12q21.3	610142	Ophthamological
873	Leber congenital amaurosis	Leber congenital amaurosis VI (3)	RPGRIP1, LCA6, CORD9	14q11	605446	Ophthamological
873	Leber congenital amaurosis	Leber congenital amaurosis VII (3)	CRX, CORD2, CRD, LCA7	19q13.3	602225	Ophthamological
873	Leber congenital amaurosis	Leber congenital amaurosis VIII (3)	CRB1, RP12, LCA8	1q31-q32.1	604210	Ophthamological
873	Leber congenital amaurosis	Leber congenital amaurosis XI (3)	IMPDH1, RP10, LCA11	7q31.3-q32	146690	Ophthamological
877	Leigh syndrome	Leigh syndrome, 256000 (3)	BCS1L, FLNMS, GRACILE, BJS, PTD	2q33	603647	Neurological
877	Leigh syndrome	Leigh syndrome, 256000 (3)	DLD, LAD, PHE3	7q31-q32	238331	Neurological
877	Leigh syndrome	Leigh syndrome, 256000 (3)	NDUFS3	11p11.11	603846	Neurological
877	Leigh syndrome	Leigh syndrome, 256000 (3)	NDUFS4, AQDQ	5q11.1	602694	Neurological
877	Leigh syndrome	Leigh syndrome, 256000 (3)	NDUFS7, PSST	19p13	601825	Neurological
877	Leigh syndrome	Leigh syndrome, 256000 (3)	NDUFS8	11q13	602141	Neurological
877	Leigh syndrome	Leigh syndrome, 256000 (3)	NDUFV1, UQOR1	11q13	161015	Neurological
877	Leigh syndrome	Leigh syndrome, 256000 (3)	SDHA, SDH2, SDHF	5p15	600857	Neurological
877	Leigh syndrome	Leigh syndrome, due to COX deficiency, 256000 (3)	SURF1	9q34	185620	Neurological
877	Leigh syndrome	Leigh syndrome due to cytochrome c oxidase deficiency, 256000 (3)	COX15	10q24	603646	Neurological
877	Leigh syndrome	Leigh syndrome, French-Canadian type, 220111 (3)	LRPPRC, LRP130, LSFC	2p21-p16	607544	Neurological
877	Leigh syndrome	Leigh syndrome, X-linked, 308930 (3)	PDHA1, PHE1A	Xp22.2-p22.1	300502	Neurological
886	Leukemia	Leukemia-1, T-cell acute lymphocytic (3)	TAL1, TCL5, SCL	1p32	187040	Cancer
886	Leukemia	Leukemia-2, T-cell acute lymphoblastic (3)	TAL2	9q31	186855	Cancer
886	Leukemia	Leukemia, acute lymphoblastic (3)	FLT3	13q12	136351	Cancer
886	Leukemia	Leukemia, acute lymphoblastic (3)	IKZF1, ZNFN1A1, IK1, LYF1	7p12	603023	Cancer
886	Leukemia	Leukemia, acute lymphoblastic (3)	NBS1, NBS	8q21	602667	Cancer
886	Leukemia	{Leukemia, acute lymphoblastic, susceptibility to} (3)	HOXD4, HOX4B	2q31-q32	142981	Cancer
886	Leukemia	Leukemia, acute lymphocytic (3)	BCR, CML, PHL, ALL	22q11.21	151410	Cancer
886	Leukemia	Leukemia, acute myeloblastic (3)	ARNT	1q21	126110	Cancer
886	Leukemia	Leukemia, acute myelogenous (3)	KRAS2, RASK2, NS3	12p12.1	190070	Cancer
886	Leukemia	Leukemia, acute myelogenous, 601626 (3)	GMPS	3q24	600358	Cancer
886	Leukemia	Leukemia, acute myelogenous, 601626 (3)	JAK2	9p24	147796	Cancer
886	Leukemia	Leukemia, acute myeloid, 601626 (3)	AF10	10p12	602409	Cancer
886	Leukemia	Leukemia, acute myeloid, 601626 (3)	ARHGEF12, LARG, KIAA0382	11q23.3	604763	Cancer
886	Leukemia	Leukemia, acute myeloid, 601626 (3)	CALM, CLTH	11q14	603025	Cancer
886	Leukemia	Leukemia, acute myeloid, 601626 (3)	CEBPA, CEBP	19q13.1	116897	Cancer
886	Leukemia	{Leukemia, acute myeloid}, 601626 (3)	CHIC2, BTL	4q11-q12	604332	Cancer
886	Leukemia	Leukemia, acute myeloid, 601626 (3)	FLT3	13q12	136351	Cancer
886	Leukemia	Leukemia, acute myeloid, 601626 (3)	KIT, PBT	4q12	164920	Cancer
886	Leukemia	Leukemia, acute myeloid, 601626 (3)	LPP	3q28	600700	Cancer
886	Leukemia	Leukemia, acute myeloid, 601626 (3)	NPM1	5q35	164040	Cancer
886	Leukemia	Leukemia, acute myeloid, 601626 (3)	NUP214, D9S46E, CAN, CAIN	9q34.1	114350	Cancer
886	Leukemia	Leukemia, acute myeloid, 601626 (3)	RUNX1, CBFA2, AML1	21q22.3	151385	Cancer
886	Leukemia	Leukemia, acute myeloid, 601626 (3)	WHSC1L1, NSD3	8p12	607083	Cancer
886	Leukemia	Leukemia, acute myeloid, reduced survival in (3)	FLT3	13q12	136351	Cancer
886	Leukemia	Leukemia, acute myeloid, somatic, 601626 (3)	ETV6, TEL	12p13	600618	Cancer
886	Leukemia	Leukemia, acute myelomonocytic (3)	AF1Q	1q21	604684	Cancer
886	Leukemia	Leukemia, acute promyelocytic, NPM/RARA type (3)	NPM1	5q35	164040	Cancer
886	Leukemia	Leukemia, acute promyelocytic, NUMA/RARA type (3)	NUMA1	11q13	164009	Cancer
886	Leukemia	Leukemia, acute promyelocytic, PL2F/RARA type (3)	ZNF145, PLZF	11q23.1	176797	Cancer
886	Leukemia	Leukemia, acute promyelocytic, PML/RARA type (3)	PML, MYL	15q22	102578	Cancer
886	Leukemia	Leukemia, acute promyelocytic, STAT5B/RARA type (3)	STAT5B	17q11.2	604260	Cancer
886	Leukemia	Leukemia, acute T-cell lymphoblastic (3)	AF10	10p12	602409	Cancer
886	Leukemia	Leukemia, acute T-cell lymphoblastic (3)	CALM, CLTH	11q14	603025	Cancer
886	Leukemia	Leukemia, acute T-cell lymphoblastic (3)	SETBP1, KIAA0437, SEB	18q21.1	611060	Cancer
886	Leukemia	{Leukemia, chronic lymphatic, susceptibility to}, 151400 (3)	ARL11, ARLTS1	13q14.3	609351	Cancer
886	Leukemia	{Leukemia, chronic lymphatic, susceptibility to}, 151400 (3)	P2RX7, P2X7	12q24	602566	Cancer
886	Leukemia	Leukemia, chronic myeloid, 608232 (3)	BCR, CML, PHL, ALL	22q11.21	151410	Cancer
886	Leukemia	Leukemia, juvenile myelomonocytic, 607785 (3)	ARHGAP26, GRAF	5q31	605370	Cancer
886	Leukemia	Leukemia, juvenile myelomonocytic, 607785 (3)	NF1, VRNF, WSS, NFNS	17q11.2	162200	Cancer
886	Leukemia	Leukemia, juvenile myelomonocytic, 607785 (3)	PTPN11, PTP2C, SHP2, NS1	12q24.1	176876	Cancer
886	Leukemia	Leukemia/lymphoma, B-cell, 2 (3)	BCL2	18q21.3	151430	Cancer
886	Leukemia	Leukemia/lymphoma, chronic B-cell, 151400 (3)	CCND1, PRAD1, BCL1	11q13	168461	Cancer
886	Leukemia	Leukemia, megakaryoblastic, of Down syndrome, 190685 (3)	GATA1, GF1, ERYF1, NFE1	Xp11.23	305371	Cancer
886	Leukemia	Leukemia, megakaryoblastic, with or without Down syndrome, 190685 (3)	GATA1, GF1, ERYF1, NFE1	Xp11.23	305371	Cancer
886	Leukemia	Leukemia, Philadelphia chromosome-positive, resistant to imatinib (3)	ABL1	9q34.1	189980	Cancer
886	Leukemia	{Leukemia, post-chemotherapy, susceptibility to} (3)	NQO1, DIA4, NMOR1	16q22.1	125860	Cancer
886	Leukemia	Leukemia, T-cell acute lymphoblastic (3)	NUP214, D9S46E, CAN, CAIN	9q34.1	114350	Cancer
891	Leukoencephalopathy with vanishing white matter	Leukoencephalopathy with vanishing white matter, 603896 (3)	EIF2B1, EIF2BA	Chr.12	606686	Neurological
891	Leukoencephalopathy with vanishing white matter	Leukoencephalopathy with vanishing white matter, 603896 (3)	EIF2B2	14q24	606454	Neurological
891	Leukoencephalopathy with vanishing white matter	Leukoencephalopathy with vanishing white matter, 603896 (3)	EIF2B3	1p34.1	606273	Neurological
891	Leukoencephalopathy with vanishing white matter	Leukoencephalopathy with vanishing white matter, 603896 (3)	EIF2B5, LVWM, CACH, CLE	3q27	603945	Neurological
891	Leukoencephalopathy with vanishing white matter	Leukoencephaly with vanishing white matter, 603896 (3)	EIF2B4	2p23.3	606687	Neurological
902	Lipodystrophy	Lipodystrophy, congenital generalized, type 1, 608594 (3)	AGPAT2, LPAAB, BSCL, BSCL1	9q34.3	603100	Metabolic
902	Lipodystrophy	Lipodystrophy, congenital generalized, type 2, 269700 (3)	BSCL2, SPG17, HMN5	11q13	606158	Metabolic
902	Lipodystrophy	Lipodystrophy, familial partial, 151660 (3)	LMNA, LMN1, EMD2, FPLD, CMD1A, HGPS, LGMD1B	1q21.2	150330	Metabolic
902	Lipodystrophy	Lipodystrophy, familial partial, 151660 (3)	PPARG, PPARG1, PPARG2	3p25	601487	Metabolic
902	Lipodystrophy	Lipodystrophy, familial partial, with decreased subcutaneous fat of face and neck (3)	PPARGC1A, PPARGC1	4p15.1	604517	Metabolic
912	Long QT syndrome	Long QT syndrome-10, 611819 (3)	SCN4B	11q23	608256	Cardiovascular
912	Long QT syndrome	Long QT syndrome-11, 611820 (3)	AKAP9, YOTIAO, AKAP450	7q21-q22	604001	Cardiovascular
912	Long QT syndrome	Long QT syndrome-1, 192500 (3)	KCNQ1, KCNA9, LQT1, KVLQT1, ATFB1, SQT2	11p15.5	607542	Cardiovascular
912	Long QT syndrome	Long QT syndrome-2 (3)	KCNH2, LQT2, HERG, SQT1	7q35-q36	152427	Cardiovascular
912	Long QT syndrome	Long QT syndrome-3, 603830 (3)	SCN5A, LQT3, IVF, HB1, SSS1, CMD1E, CDCD2	3p21	600163	Cardiovascular
912	Long QT syndrome	Long QT syndrome-4, 600919 (3)	ANK2, LQT4	4q25-q27	106410	Cardiovascular
912	Long QT syndrome	Long QT syndrome-5 (3)	KCNE1, JLNS, LQT5	21q22.1-q22.2	176261	Cardiovascular
912	Long QT syndrome	Long QT syndrome-6 (3)	KCNE2, MIRP1, LQT6	21q22.1	603796	Cardiovascular
912	Long QT syndrome	Long QT syndrome-7, 170390 (3)	KCNJ2, HHIRK1, KIR2.1, IRK1, LQT7, SQT3	17q23.1-q24.2	600681	Cardiovascular
912	Long QT syndrome	Long QT syndrome-9, 611818 (3)	CAV3, LGMD1C, LQT9	3p25	601253	Cardiovascular
912	Long QT syndrome	{Long QT syndrome, acquired, susceptibility to} (3)	KCNH2, LQT2, HERG, SQT1	7q35-q36	152427	Cardiovascular
925	Lymphoma	Lymphocytic leukemia, acute T-cell (3)	RAP1GDS1	4q21-q25	179502	Cancer
925	Lymphoma	Lymphoma, B-cell non-Hodgkin, somatic (3)	ATM, ATA, AT1	11q22.3	607585	Cancer
925	Lymphoma	Lymphoma, follicular (3)	BCL10	1p22	603517	Cancer
925	Lymphoma	Lymphoma, MALT (3)	BCL10	1p22	603517	Cancer
925	Lymphoma	Lymphoma, mantle cell (3)	ATM, ATA, AT1	11q22.3	607585	Cancer
925	Lymphoma	Lymphoma, non-Hodgkin (3)	RAD54B	8q21.3-q22	604289	Cancer
925	Lymphoma	Lymphoma, non-Hodgkin (3)	RAD54L, HR54, HRAD54	1p32	603615	Cancer
925	Lymphoma	Lymphoma, non-Hodgkin, 605027 (3)	PRF1, HPLH2, FLH2	10q22	170280	Cancer
925	Lymphoma	Lymphoma, somatic (3)	MAD1L1, TXBP181	7p22	602686	Cancer
925	Lymphoma	Lymphoproliferative syndrome, X-linked, 308240 (3)	SH2D1A, LYP, IMD5, XLP, XLPD	Xq25	300490	Cancer
937	Macular degeneration	{Macular degeneration, age-related, 10}, 611488 (3)	TLR4, ARMD10	9q32-q33	603030	Ophthamological
937	Macular degeneration	{Macular degeneration, age-related, 1}, 603075 (3)	HMCN1, FBLN6, FIBL6, ARMD1	1q24-q25	608548	Ophthamological
937	Macular degeneration	Macular degeneration, age-related, 2, 153800 (3)	ABCA4, ABCR, STGD1, FFM, RP19, CORD3, ARMD2	1p21-p13	601691	Ophthamological
937	Macular degeneration	Macular degeneration, age-related, 3, 608895 (3)	FBLN5, ARMD3	14q32.1	604580	Ophthamological
937	Macular degeneration	{Macular degeneration, age-related, 4}, 610698 (3)	HF1, CFH, HUS, ARMD4	1q32	134370	Ophthamological
937	Macular degeneration	{Macular degeneration, age-related}, 603075 (3)	APOE, AD2, LPG	19q13.2	107741	Ophthamological
937	Macular degeneration	Macular degeneration, age-related, 6 (3)	RAXL1, QRX, CORD11, ARMD6	19p13.3	610362	Ophthamological
937	Macular degeneration	{Macular degeneration, age-related, 7}, 610149 (3)	HTRA1, PRSS11, ARMD7	10q25.3-q26.2	602194	Ophthamological
937	Macular degeneration	{Macular degeneration, age-related, 9}, 611378 (3)	C3, ARMD9	19p13.3-p13.2	120700	Ophthamological
937	Macular degeneration	{Macular degeneration, age-related, neovascular type}, 610149 (3)	HTRA1, PRSS11, ARMD7	10q25.3-q26.2	602194	Ophthamological
937	Macular degeneration	{Macular degeneration, age-related, reduced risk of}, 603075 (3)	C2	6p21.3	217000	Ophthamological
937	Macular degeneration	{Macular degeneration, age-related, reduced risk of}, 603075 (3)	CFB, BF, GBG	6p21.3	138470	Ophthamological
937	Macular degeneration	{Macular degeneration, age-related, susceptibility to 5} (3)	ERCC6, CKN2, COFS1, CSB, ARMD5	10q11	609413	Ophthamological
937	Macular degeneration	{Macular degeneration, age-related, susceptibility to}, 602075 (3)	CX3CR1, GPR13, V28	3pter-p21	601470	Ophthamological
937	Macular degeneration	Macular degeneration, juvenile, 248200 (3)	CNGB3, ACHM3	8q21-q22	605080	Ophthamological
937	Macular degeneration	Macular degeneration, X-linked atrophic (3)	RPGR, RP3, CRD, RP15, COD1	Xp21.1	312610	Ophthamological
940	Malaria	{Malaria, cerebral, reduced risk of}, 611162 (3)	CD36, CHDS7	7q11.2	173510	Immunological
940	Malaria	{Malaria, cerebral, susceptibility to}, 611162 (3)	CD36, CHDS7	7q11.2	173510	Immunological
940	Malaria	{Malaria, cerebral, susceptibility to}, 611162 (3)	ICAM1	19p13.3-p13.2	147840	Immunological
940	Malaria	{Malaria, cerebral, susceptibility to}, 611162 (3)	TNF, TNFA	6p21.3	191160	Immunological
940	Malaria	{Malaria, mild, susceptibility to}, 609148 (3)	NCR3, 1C7, NKP30, CD337	6p21.3	611550	Immunological
940	Malaria	{Malaria, protection against}, 611162 (3)	TIRAP	11q23-q24	606252	Immunological
940	Malaria	{Malaria, resistance to}, 611162 (3)	FCGR2B, CD32	1q22	604590	Immunological
940	Malaria	{Malaria, resistance to}, 611162 (3)	GYPA, MN, GPA	4q28.2-q31.1	111300	Immunological
940	Malaria	{Malaria, resistance to}, 611162 (3)	GYPC, GE, GPC	2q14-q21	110750	Immunological
940	Malaria	{Malaria, resistance to}, 611162 (3)	NOS2A, NOS2	17cen-q11.2	163730	Immunological
940	Malaria	[Malaria, resistance to], 611162 (3)	SLC4A1, AE1, EPB3	17q21-q22	109270	Immunological
940	Malaria	{Malaria, severe, resistance to}, 611162 (3)	CR1, C3BR	1q32	120620	Immunological
940	Malaria	{Malaria, vivax, protection against}, 611162 (3)	FY, GPD, WBCQ1	1q21-q22	110700	Immunological
978	Melanoma	Melanoma, 609048 (3)	CDK4, CMM3	12q14	123829	Cancer
978	Melanoma	Melanoma and neural system tumor syndrome, 155755 (3)	CDKN2A, MTS1, P16, MLM, CMM2	9p21	600160	Cancer
978	Melanoma	Melanoma, cutaneous malignant, 2, 155601 (3)	CDKN2A, MTS1, P16, MLM, CMM2	9p21	600160	Cancer
978	Melanoma	{Melanoma, cutaneous malignant, susceptibility to} (3)	XRCC3	14q32.3	600675	Cancer
978	Melanoma	Melanoma, malignant sporadic (3)	STK11, PJS, LKB1	19p13.3	602216	Cancer
978	Melanoma	Melanoma, melignant, somatic (3)	BRAF	7q34	164757	Cancer
978	Melanoma	{Melanoma susceptibility to}, 155600 (3)	MC1R, SHEP2	16q24.3	155555	Cancer
990	Mental retardation	Mental retardation, autosomal dominant 1, 156200 (3)	MBD5, KIAA1461, MRD1	2q23.1	611472	Neurological
990	Mental retardation	Mental retardation, autosomal dominant 2 (3)	DOCK8, MRD2	9p24	611432	Neurological
990	Mental retardation	Mental retardation, autosomal recessive 1, 249500 (3)	PRSS12, BSSP3, MRT1	4q25-q26	606709	Neurological
990	Mental retardation	Mental retardation, autosomal recessive 2A, 607417 (3)	CRBN, MRT2A	3p26.2	609262	Neurological
990	Mental retardation	Mental retardation, autosomal recessive 3, 608443 (3)	CC2D1A, MRT3	19p13.12	610055	Neurological
990	Mental retardation	Mental retardation, autosomal recessive, 6, 611092 (3)	GRIK2, GLUR6, MRT6	6q21	138244	Neurological
990	Mental retardation	Mental retardation, FRA12A type, 136630 (3)	DIP2B, KIAA1463	12q13.12	611379	Neurological
990	Mental retardation	Mental retardation-hypotonic facies syndrome, X-linked, 2, 300639 (3)	CUL4B, MRXSC, MRXHF2, SFM2	Xq23	300304	Neurological
990	Mental retardation	Mental retardation-hypotonic facies syndrome, X-linked, 309580 (3)	ATRX, XH2, XNP, MRXS3, SHS, SFM1, MRXHF1	Xq13	300032	Neurological
990	Mental retardation	Mental retardation syndrome, X-linked, Cabezas type, 300354 (3)	CUL4B, MRXSC, MRXHF2, SFM2	Xq23	300304	Neurological
990	Mental retardation	Mental retardation syndrome, X-linked, Siderius type, 300263 (3)	PHF8, ZNF422, KIAA1111, MRXSSD	Xp11.2	300560	Neurological
990	Mental retardation	Mental retardation, X-linked, 21/34, 300143 (3)	IL1RAPL1, IL1R8, MRX21, MRX34	Xp22.1-p21.3	300206	Neurological
990	Mental retardation	Mental retardation, X-linked, 300495 (3)	NLGN4, KIAA1260, AUTSX2, ASPGX2	Xp22.33	300427	Neurological
990	Mental retardation	Mental retardation, X-linked 30, 300558 (3)	PAK3, MRX30, MRX47	Xq21.3-q24	300142	Neurological
990	Mental retardation	Mental retardation, X-linked 36/43/54, 300419 (3)	ARX, ISSX, PRTS, MRXS1, MRX36, MRX54, MRX43	Xp22.13	300382	Neurological
990	Mental retardation	Mental retardation, X-linked 45, 300498 (3)	ZNF81, MRX45	Xp22.1-p11	314998	Neurological
990	Mental retardation	Mental retardation, X-linked 58, 300210 (3)	TM4SF2, MXS1, A15, MRX58	Xq11	300096	Neurological
990	Mental retardation	Mental retardation, X-linked 59, 300630 (3)	AP1S2, MRX59	Xp22	300629	Neurological
990	Mental retardation	Mental retardation, X-linked-88 (3)	AGTR2, MRX88	Xq22-q23	300034	Neurological
990	Mental retardation	Mental retardation, X-linked-89 (3)	ZNF41, MRX89	Xp22.1-cen	314995	Neurological
990	Mental retardation	Mental retardation, X-linked-90 (3)	DLG3, NEDLG, SAP102, MRX90	Xq13.1	300189	Neurological
990	Mental retardation	Mental retardation, X-linked-91, 300577 (3)	ZDHHC15, MRX91	Xq13.3	300576	Neurological
990	Mental retardation	Mental retardation, X-linked-92 (3)	ZNF674, MRX92	Xp11	300573	Neurological
990	Mental retardation	Mental retardation, X-linked-9, 309549 (3)	FTSJ1, JM23, SPB1, MRX44, MRX9	Xp11.23	300499	Neurological
990	Mental retardation	Mental retardation, X-linked 93, 300659 (3)	BRWD3, MRX93	Xq13	300553	Neurological
990	Mental retardation	Mental retardation, X-linked 94, 300699 (3)	GRIA3, GLUR3, MRX94	Xq25-q26	305915	Neurological
990	Mental retardation	Mental retardation, X-linked, FRAXE type (3)	FMR2, FRAXE, MRX2	Xq28	309548	Neurological
990	Mental retardation	Mental retardation, X-linked, Lubs type, 300260 (3)	MECP2, RTT, PPMX, MRX16, MRX79, AUTSX3, MRXSL, MRXS13, MRX79, MRX16	Xq28	300005	Neurological
990	Mental retardation	Mental retardation, X-linked nonspecific, 309541 (3)	GDI1, RABGD1A, MRX41, MRX48	Xq28	300104	Neurological
990	Mental retardation	Mental retardation, X-linked nonspecific, 63, 300387 (3)	FACL4, ACS4, MRX63	Xq22.3	300157	Neurological
990	Mental retardation	Mental retardation, X-linked nonspecific, type 19 (3)	RPS6KA3, RSK2, MRX19	Xp22.2-p22.1	300075	Neurological
990	Mental retardation	Mental retardation, X-linked nonspecific, type 46, 300436 (3)	ARHGEF6, MRX46, COOL2	Xq26	300267	Neurological
990	Mental retardation	Mental retardation, X-linked nonsyndromic (3)	FGD1, FGDY, AAS	Xp11.21	300546	Neurological
990	Mental retardation	Mental retardation, X-linked, Snyder-Robinson type, 309583 (3)	SMS, SRS, MRSR	Xp22.1	300105	Neurological
990	Mental retardation	Mental retardation, X-linked, syndromic 13, 300055 (3)	MECP2, RTT, PPMX, MRX16, MRX79, AUTSX3, MRXSL, MRXS13, MRX79, MRX16	Xq28	300005	Neurological
990	Mental retardation	Mental retardation, X-linked, syndromic 14, 300676 (3)	UPF3B, RENT3B, MRXS14	Xq25-q26	300298	Neurological
990	Mental retardation	Mental retardation, X-linked, syndromic, JARID1C-related, 300534 (3)	SMCX, MRXSJ, DXS1272E, XE169, JARID1C	Xp11.22-p11.21	314690	Neurological
990	Mental retardation	Mental retardation, X-linked, with cerebellar hypoplasia and distinctive facial appearance, 300486 (3)	OPHN1, MRX60	Xq12	300127	Neurological
990	Mental retardation	Mental retardation, X-linked, with epilepsy, 300423 (3)	ATP6AP2, ATP6M8-9, XMRE, MRXE	Xp11.4	300556	Neurological
990	Mental retardation	Mental retardation, X-linked, with isolated growth hormone deficiency, 300123 (3)	SOX3, MRGH	Xq26.3	313430	Neurological
1007	Microcephaly	Microcephaly, Amish type, 607196 (3)	SLC25A19, DNC, MUP1, MCPHA	17q25.3	606521	Neurological
1007	Microcephaly	Microcephaly, autosomal recessive 1, 251200 (3)	MCPH1	8p23	607117	Neurological
1007	Microcephaly	Microcephaly, primary autosomal recessive, 3, 604804 (3)	CDK5RAP2, KIAA1633, MCPH3	9q33.3	608201	Neurological
1007	Microcephaly	Microcephaly, primary autosomal recessive, 5, 608716 (3)	ASPM, MCPH5	1q31	605481	Neurological
1007	Microcephaly	Microcephaly, primary autosomal recessive, 6, 608393 (3)	CEMPJ, CPAP, MCPH6	13q12.2	609279	Neurological
1012	Microphthalmia	Microphthalmia, isolated 2, 610093 (3)	CHX10, HOX10, MCOP2, MCOPCB3	14q24.3	142993	Ophthamological
1012	Microphthalmia	Microphthalmia, isolated 3, 611038 (3)	RAX, RX, MCOP3	18q21.3	601881	Ophthamological
1012	Microphthalmia	Microphthalmia, isolated, with cataract 2, 212550 (3)	SIX6, MCOPCT2	14q23	606326	Ophthamological
1012	Microphthalmia	Microphthalmia, isolated, with cataract 4, 610426 (3)	CRYBA4	22q11.2-q13.1	123631	Ophthamological
1012	Microphthalmia	Microphthalmia, isolated, with coloboma 3, 610092 (3)	CHX10, HOX10, MCOP2, MCOPCB3	14q24.3	142993	Ophthamological
1012	Microphthalmia	Microphthalmia, isolated, with coloboma 5, 611638 (3)	SHH, HPE3, HLP3, SMMCI, MCOPCB5	7q36	600725	Ophthamological
1012	Microphthalmia	Microphthalmia, posterior, with retinitis pigmentosa, foveoschisis, and optic disc drusen, 611040 (3)	MFRP	11q23	606227	Ophthamological
1012	Microphthalmia	Microphthalmia, syndromic 2, 300166 (3)	BCOR, KIAA1575, MCOPS2, MAA2, ANOP2	Xp11.4	300485	Ophthamological
1012	Microphthalmia	Microphthalmia, syndromic 3, 206900 (3)	SOX2, MCOPS3	3q26.3-q27	184429	Ophthamological
1012	Microphthalmia	Microphthalmia, syndromic 5, 610125 (3)	OTX2, MCOPS5	14q21-q22	600037	Ophthamological
1012	Microphthalmia	Microphthalmia, syndromic 6, 607932 (3)	BMP4, BMP2B1, BMP2B, MCOPS6	14q22-q23	112262	Ophthamological
1012	Microphthalmia	Microphthalmia, syndromic 7, 309801 (3)	HCCS, MCOPS7	Xp22	300056	Ophthamological
1012	Microphthalmia	Microphthalmia, syndromic 8, 601349 (3)	SNX3, MCOPS8	6q21	605930	Ophthamological
1012	Microphthalmia	Microphthalmia, syndromic 9, 601186 (3)	STRA6, MCOPS9	15q24.1	610745	Ophthamological
1013	Migraine	Migraine, familial basilar, 602481 (3)	ATP1A2, FHM2, MHP2	1q21-q23	182340	Neurological
1013	Migraine	Migraine, familial hemiplegic, 2, 602481 (3)	ATP1A2, FHM2, MHP2	1q21-q23	182340	Neurological
1013	Migraine	Migraine, familial hemiplegic, 3, 609634 (3)	SCN1A, GEFSP2, SMEI, FEB3	2q24	182389	Neurological
1013	Migraine	Migraine, resistance to, 157300 (3)	EDNRA	4q31.2	131243	Neurological
1013	Migraine	{Migraine, susceptibility to}, 157300 (3)	ESR1, ESR	6q25.1	133430	Neurological
1013	Migraine	{Migraine without aura, susceptibility to}, 157300 (3)	TNF, TNFA	6p21.3	191160	Neurological
1016	Mitochondrial complex I/II/III deficiency	Mitochondrial complex I deficiency, 252010 (3)	HRPAP20, C6orf66	6q16.1	611776	multiple
1016	Mitochondrial complex I/II/III deficiency	Mitochondrial complex I deficiency, 252010 (3)	NDUFA12L, MMTN, B17.2L	5q12.1	609653	multiple
1016	Mitochondrial complex I/II/III deficiency	Mitochondrial complex I deficiency, 252010 (3)	NDUFA1, MWFE	Xq24	300078	multiple
1016	Mitochondrial complex I/II/III deficiency	Mitochondrial complex I deficiency, 252010 (3)	NDUFS1	2q33-q34	157655	multiple
1016	Mitochondrial complex I/II/III deficiency	Mitochondrial complex I deficiency, 252010 (3)	NDUFS2	1q23	602985	multiple
1016	Mitochondrial complex I/II/III deficiency	Mitochondrial complex I deficiency, 252010 (3)	NDUFS4, AQDQ	5q11.1	602694	multiple
1016	Mitochondrial complex I/II/III deficiency	Mitochondrial complex I deficiency, 252010 (3)	NDUFV1, UQOR1	11q13	161015	multiple
1016	Mitochondrial complex I/II/III deficiency	Mitochondrial complex III deficiency, 124000 (3)	BCS1L, FLNMS, GRACILE, BJS, PTD	2q33	603647	multiple
1016	Mitochondrial complex I/II/III deficiency	Mitochondrial complex III deficiency, 124000 (3)	UQCRB, UQBP, QPC	8q22	191330	multiple
1016	Mitochondrial complex I/II/III deficiency	Mitochondrial respiratory chain complex II deficiency, 252011 (3)	SDHA, SDH2, SDHF	5p15	600857	multiple
1020	Maturity onset diabetes of the young	MODY, one form, 125850 (3)	INS	11p15.5	176730	Endocrine
1020	Maturity onset diabetes of the young	MODY, type I, 125850 (3)	HNF4A, TCF14, MODY1	20q12-q13.1	600281	Endocrine
1020	Maturity onset diabetes of the young	MODY, type II, 125851 (3)	GCK, HHF3	7p15-p13	138079	Endocrine
1020	Maturity onset diabetes of the young	MODY, type III, 600496 (3)	HNF1A, TCF1, MODY3	12q24.2	142410	Endocrine
1020	Maturity onset diabetes of the young	MODY, type IV (3)	IPF1	13q12.1	600733	Endocrine
1033	Mucopolysaccharidosis	Mucopolysaccharidosis Ih, 607014 (3)	IDUA, IDA	4p16.3	252800	Metabolic
1033	Mucopolysaccharidosis	Mucopolysaccharidosis Ih/s, 607015 (3)	IDUA, IDA	4p16.3	252800	Metabolic
1033	Mucopolysaccharidosis	Mucopolysaccharidosis II (3)	IDS, MPS2, SIDS	Xq28	309900	Metabolic
1033	Mucopolysaccharidosis	Mucopolysaccharidosis Is, 607016 (3)	IDUA, IDA	4p16.3	252800	Metabolic
1033	Mucopolysaccharidosis	Mucopolysaccharidosis IVA (3)	GALNS, MPS4A	16q24.3	253000	Metabolic
1033	Mucopolysaccharidosis	Mucopolysaccharidosis type IIID, 252940 (3)	GNS, G6S	12q14	607664	Metabolic
1033	Mucopolysaccharidosis	Mucopolysaccharidosis type IX, 601492 (3)	HYAL1	3p21.3-p21.2	607071	Metabolic
1033	Mucopolysaccharidosis	Mucopolysaccharidosis VII, 253220 (3)	GUSB, MPS7	7q21.11	611499	Metabolic
1040	Muscular dystrophy	Muscular dystrophy, congenital, 1C, 606612 (3)	FKRP, MDC1C, LGMD2I	19q13.3	606596	Muscular
1040	Muscular dystrophy	Muscular dystrophy, congenital, due to partial LAMA2 deficiency, 607855 (3)	LAMA2, LAMM	6q22-q23	156225	Muscular
1040	Muscular dystrophy	Muscular dystrophy, congenital merosin-deficient, 607855 (3)	LAMA2, LAMM	6q22-q23	156225	Muscular
1040	Muscular dystrophy	Muscular dystrophy, congenital, type 1D, 608840 (3)	LARGE, KIAA0609, MDC1D	22q12.3-q13.1	603590	Muscular
1040	Muscular dystrophy	Muscular dystrophy, Fukuyama congenital, 253800 (3)	FKTN, FCMD, CMD1X, LGMD2M	9q31	607440	Muscular
1040	Muscular dystrophy	Muscular dystrophy, limb-girdle, type 1A, 159000 (3)	TTID, MYOT	5q31	604103	Muscular
1040	Muscular dystrophy	Muscular dystrophy, limb-girdle, type 2A, 253600 (3)	CAPN3, CANP3	15q15.1-q21.1	114240	Muscular
1040	Muscular dystrophy	Muscular dystrophy, limb-girdle, type 2B, 253601 (3)	DYSF, LGMD2B	2p13.3-p13.1	603009	Muscular
1040	Muscular dystrophy	Muscular dystrophy, limb-girdle, type 2C, 253700 (3)	SGCG, LGMD2C, DMDA1, SCG3	13q12	608896	Muscular
1040	Muscular dystrophy	Muscular dystrophy, limb-girdle, type 2D, 608099 (3)	SGCA, ADL, DAG2, LGMD2D, DMDA2	17q12-q21.33	600119	Muscular
1040	Muscular dystrophy	Muscular dystrophy, limb-girdle, type 2E, 604286 (3)	SGCB, LGMD2E	4q12	600900	Muscular
1040	Muscular dystrophy	Muscular dystrophy, limb-girdle, type 2F, 601287 (3)	SGCD, SGD, LGMD2F, CMD1L	5q33	601411	Muscular
1040	Muscular dystrophy	Muscular dystrophy, limb-girdle, type 2G, 601954 (3)	TCAP, LGMD2G, CMD1N	17q12	604488	Muscular
1040	Muscular dystrophy	Muscular dystrophy, limb-girdle, type 2H, 254110 (3)	TRIM32, HT2A, LGMD2H, BBS11	9q31-q34.1	602290	Muscular
1040	Muscular dystrophy	Muscular dystrophy, limb-girdle, type 2I, 607155 (3)	FKRP, MDC1C, LGMD2I	19q13.3	606596	Muscular
1040	Muscular dystrophy	Muscular dystrophy, limb-girdle, type 2J, 608807 (3)	TTN, CMD1G, TMD, LGMD2J, MPRM, HMERF, EOMFC	2q31	188840	Muscular
1040	Muscular dystrophy	Muscular dystrophy, limb-girdle, type 2K, 609308 (3)	POMT1	9q34.1	607423	Muscular
1040	Muscular dystrophy	Muscular dystrophy, limb-girdle, type IC, 607801 (3)	CAV3, LGMD1C, LQT9	3p25	601253	Muscular
1040	Muscular dystrophy	Muscular dystrophy, rigid spine, 1, 602771 (3)	SEPN1, SELN, RSMD1	1p36-p35	606210	Muscular
1040	Muscular dystrophy	Muscular dystrophy with epidermolysis bullosa simplex, 226670 (3)	PLEC1, PLTN, EBS1	8q24	601282	Muscular
1042	Myasthenic syndrome	Myasthenic syndrome (3)	SCN4A, HYPP, NAC1A	17q23.1-q25.3	603967	Muscular
1042	Myasthenic syndrome	Myasthenic syndrome, congenital, associated with acetylcholine receptor deficiency, 608931 (3)	CHRNB1, ACHRB, SCCMS, CMS2A, CMS1D	17p12-p11	100710	Muscular
1042	Myasthenic syndrome	Myasthenic syndrome, congenital, associated with acetylcholine receptor deficiency, 608931 (3)	CHRNE, SCCMS, CMS2A, FCCMS, CMS1E, CMS1D	17p13-p12	100725	Muscular
1042	Myasthenic syndrome	Myasthenic syndrome, congenital, associated with acetylcholine receptor deficiency, 608931 (3)	MUSK	9q31.3-q32	601296	Muscular
1042	Myasthenic syndrome	Myasthenic syndrome, congenital, associated with acetylcholine receptor deficiency, 608931 (3)	RAPSN, CMS1D, CMS1E	11p11.2-p11.1	601592	Muscular
1042	Myasthenic syndrome	Myasthenic syndrome, congenital, associated with episodic apnea, 254210 (3)	CHAT, CMS1A2	10q11.2	118490	Muscular
1042	Myasthenic syndrome	Myasthenic syndrome, congenital, associated with facial dysmorphism and acetylcholine receptor deficiency, 608931 (3)	RAPSN, CMS1D, CMS1E	11p11.2-p11.1	601592	Muscular
1042	Myasthenic syndrome	Myasthenic syndrome, fast-channel congenital, 608930 (3)	CHRNA1, ACHRD, CMS2A, SCCMS, FCCMS	2q24-q32	100690	Muscular
1042	Myasthenic syndrome	Myasthenic syndrome, fast-channel congenital, 608930 (3)	CHRND, ACHRD, SCCMS, CMS2A, FCCMS	2q33-q34	100720	Muscular
1042	Myasthenic syndrome	Myasthenic syndrome, fast-channel congenital, 608930 (3)	CHRNE, SCCMS, CMS2A, FCCMS, CMS1E, CMS1D	17p13-p12	100725	Muscular
1042	Myasthenic syndrome	Myasthenic syndrome, slow-channel congenital, 601462 (3)	CHRNA1, ACHRD, CMS2A, SCCMS, FCCMS	2q24-q32	100690	Muscular
1042	Myasthenic syndrome	Myasthenic syndrome, slow-channel congenital, 601462 (3)	CHRNB1, ACHRB, SCCMS, CMS2A, CMS1D	17p12-p11	100710	Muscular
1042	Myasthenic syndrome	Myasthenic syndrome, slow-channel congenital, 601462 (3)	CHRND, ACHRD, SCCMS, CMS2A, FCCMS	2q33-q34	100720	Muscular
1042	Myasthenic syndrome	Myasthenic syndrome, slow-channel congenital, 601462 (3)	CHRNE, SCCMS, CMS2A, FCCMS, CMS1E, CMS1D	17p13-p12	100725	Muscular
1043	Mycobacterial infection or mycobacterium tuberculosis	{Mycobacterial and salmonella infections, susceptibility to}, 209950 (3)	IL12RB1	19p13.1	601604	Immunological
1043	Mycobacterial infection or mycobacterium tuberculosis	Mycobacterial infection, atypical, familial disseminated, 209950 (3)	IFNGR1	6q23-q24	107470	Immunological
1043	Mycobacterial infection or mycobacterium tuberculosis	{Mycobacterial infection, atypical, familial disseminated}, 209950 (3)	IFNGR2, IFNGT1, IFGR2	21q22.1-q22.2	147569	Immunological
1043	Mycobacterial infection or mycobacterium tuberculosis	Mycobacterial infection, atypical, familial disseminated, 209950 (3)	STAT1	2q32.2-q32.3	600555	Immunological
1043	Mycobacterial infection or mycobacterium tuberculosis	{Mycobacterium tuberculosis, susceptibility to}, 607948 (3)	CCL2, SCYA2, MCP1, MCAF	17q11.2-q12	158105	Immunological
1043	Mycobacterial infection or mycobacterium tuberculosis	{Mycobacterium tuberculosis, susceptibility to}, 607948 (3)	CD209, CDSIGN	19p13.3	604672	Immunological
1043	Mycobacterial infection or mycobacterium tuberculosis	{Mycobacterium tuberculosis, susceptibility to}, 607948 (3)	SP110, IFI41, IFI75, VODI	2q37.1	604457	Immunological
1043	Mycobacterial infection or mycobacterium tuberculosis	{Mycobacterium tuberculosis, susceptibility to infection by}, 607948 (3)	NRAMP1, NRAMP	2q35	600266	Immunological
1054	Myocardial infarction	{Myocardial infarction, decreased susceptibility to} (3)	F7	13q34	227500	Cardiovascular
1054	Myocardial infarction	{Myocardial infarction susceptibility} (3)	APOE, AD2, LPG	19q13.2	107741	Cardiovascular
1054	Myocardial infarction	{Myocardial infarction, susceptibility to} (3)	ACE, DCP1, ACE1	17q23	106180	Cardiovascular
1054	Myocardial infarction	{Myocardial infarction, susceptibility to} (3)	ALOX5AP, FLAP	13q12	603700	Cardiovascular
1054	Myocardial infarction	{Myocardial infarction, susceptibility to} (3)	GCLM, GLCLR	1p22.1	601176	Cardiovascular
1054	Myocardial infarction	{Myocardial infarction, susceptibility to} (3)	LGALS2	22q13.1	150571	Cardiovascular
1054	Myocardial infarction	{Myocardial infarction, susceptibility to} (3)	LTA, TNFB	6p21.3	153440	Cardiovascular
1054	Myocardial infarction	{Myocardial infarction, susceptibility to} (3)	OLR1, LOX1	12p13-p12	602601	Cardiovascular
1054	Myocardial infarction	{Myocardial infarction, susceptibility to} (3)	THBD, THRM	20p11.2	188040	Cardiovascular
1054	Myocardial infarction	{Myocardial infarction, susceptibility to}, 608446 (3)	ESR1, ESR	6q25.1	133430	Cardiovascular
1054	Myocardial infarction	{Myocardial infarction, susceptibility to}, 608446 (3)	LRP8, APOER2, MCI1	1p34	602600	Cardiovascular
1054	Myocardial infarction	{Myocardial infarction, susceptibility to}, 608446 (3)	TNFSF4, GP34, OX4OL	1q25	603594	Cardiovascular
1059	Myopathy	Myopathy, actin, congenital, with cores (3)	ACTA1, ASMA, NEM3, NEM1, CFTD1	1q42.1	102610	Muscular
1059	Myopathy	Myopathy, actin, congenital, with excess of thin myofilaments, 161800 (3)	ACTA1, ASMA, NEM3, NEM1, CFTD1	1q42.1	102610	Muscular
1059	Myopathy	Myopathy, cardioskeletal, desmin-related, with cataract, 608810 (3)	CRYAB, CRYA2, CTPP2	11q22.3-q23.1	123590	Muscular
1059	Myopathy	Myopathy, centronuclear, 160150 (3)	DNM2, CMTDIB, CMTDI1	19p13.2	602378	Muscular
1059	Myopathy	Myopathy, centronuclear, 160150 (3)	MYF6	12q21	159991	Muscular
1059	Myopathy	Myopathy, congenital (3)	ITGA7	12q13	600536	Muscular
1059	Myopathy	Myopathy, desmin-related, cardioskeletal, 601419 (3)	DES, CMD1I	2q35	125660	Muscular
1059	Myopathy	Myopathy, distal, with anterior tibial onset, 606768 (3)	DYSF, LGMD2B	2p13.3-p13.1	603009	Muscular
1059	Myopathy	Myopathy, distal, with decreased caveolin 3 (3)	CAV3, LGMD1C, LQT9	3p25	601253	Muscular
1059	Myopathy	Myopathy due to CPT II deficiency, 255110 (3)	CPT2	1p32	600650	Muscular
1059	Myopathy	Myopathy due to phosphoglycerate mutase deficiency (3)	PGAM2, PGAMM	7p13-p12.3	261670	Muscular
1059	Myopathy	Myopathy, Laing distal, 160500 (3)	MYH7, CMH1, MPD1, CMD1S, SPMM, SPMD	14q12	160760	Muscular
1059	Myopathy	Myopathy, myosin storage, 608358 (3)	MYH7, CMH1, MPD1, CMD1S, SPMM, SPMD	14q12	160760	Muscular
1059	Myopathy	Myopathy, nemaline, 3, 161800 (3)	ACTA1, ASMA, NEM3, NEM1, CFTD1	1q42.1	102610	Muscular
1099	Neuropathy	Neuropathy, congenital hypomyelinating, 1, 605253 (3)	EGR2, KROX20	10q21.1-q22.1	129010	Neurological
1099	Neuropathy	Neuropathy, congenital hypomyelinating, 605253 (3)	MPZ, CMT1B, CMTDI3, CHM, DSS	1q22	159440	Neurological
1099	Neuropathy	Neuropathy, distal hereditary motor, type IIA, 158590 (3)	HSPB8, H11, E2IG1, DHMN2, CMT2L, HMN2A	12q24	608014	Neurological
1099	Neuropathy	Neuropathy, distal hereditary motor, type IIB, 608634 (3)	HSPB1, HSP27, CMT2F, HMN2B	7q11.23	602195	Neurological
1099	Neuropathy	Neuropathy, distal hereditary motor, type V, 600794 (3)	BSCL2, SPG17, HMN5	11q13	606158	Neurological
1099	Neuropathy	Neuropathy, distal hereditary motor, type V, 600794 (3)	GARS, SMAD1, CMT2D, HMN5	7p15	600287	Neurological
1099	Neuropathy	Neuropathy, distal hereditary motor, type VIIB, 607641 (3)	DCTN1, HMN7B	2p13	601143	Neurological
1099	Neuropathy	Neuropathy, hereditary sensory and autonomic, type 1, 162400 (3)	SPTLC1, LBC1, SPT1, HSN1, HSAN	9q22.1-q22.3	605712	Neurological
1099	Neuropathy	Neuropathy, hereditary sensory and autonomic, type V, 608654 (3)	NGFB, HSAN5	1p13.1	162030	Neurological
1099	Neuropathy	Neuropathy, hereditary sensory, type II, 201300 (3)	HSN2	12p13.33	608620	Neurological
1099	Neuropathy	Neuropathy, hereditary sensory, with spastic paraplegia, 256840 (3)	CCT5, KIAA0098, CCTE	5p15.2	610150	Neurological
1099	Neuropathy	Neuropathy, recurrent, with pressure palsies, 162500 (3)	PMP22, CMT1A, CMT1E, DSS	17p11.2	601097	Neurological
1110	Night blindness	Night blindness, congenital stationary (3)	GNAT1	3p21	139330	Ophthamological
1110	Night blindness	Night blindness, congenital stationary, type 1, 310500 (3)	CSNB1, NYX	Xp11.4	300278	Ophthamological
1110	Night blindness	Night blindness, congenital stationary, type 1B, 257270 (3)	GRM6, MGLUR6, CSNB1B	5q35	604096	Ophthamological
1110	Night blindness	Night blindness, congenital stationary, type 2B, 610427 (3)	CABP4, CSNB2B	11q13.1	608965	Ophthamological
1110	Night blindness	Night blindness, congenital stationary, type 3, 163500 (3)	PDE6B, PDEB, CSNB3	4p16.3	180072	Ophthamological
1110	Night blindness	Night blindness, congenital stationary, X-linked, type 2A, 300071 (3)	CACNA1F, CSNB2, CORDX3, CSNB2A, AIED, OA2	Xp11.23	300110	Ophthamological
1110	Night blindness	Night blindness, congenital stationery, rhodopsin-related (3)	RHO, RP4, OPN2	3q21-q24	180380	Ophthamological
1126	Obesity	Obesity, adrenal insufficiency, and red hair (3)	POMC	2p23.3	176830	Nutritional
1126	Obesity	{Obesity, associated with}, 601665 (3)	FTO	16q12.2	610966	Nutritional
1126	Obesity	{Obesity, association with}, 601665 (3)	SDC3, SYND3, SDCN	1pter-p22.3	186357	Nutritional
1126	Obesity	Obesity, autosomal dominant, 601665 (3)	MC4R	18q22	155541	Nutritional
1126	Obesity	Obesity, hyperphagia, and developmental delay (3)	AKR1C2, DDH2, DD2, HAKRD	10p15-p14	600450	Nutritional
1126	Obesity	Obesity, hyperphagia, and developmental delay (3)	NTRK2, TRKB	9q22.1	600456	Nutritional
1126	Obesity	{Obesity, late-onset}, 601665 (3)	AGRP, ART, AGRT	16q22	602311	Nutritional
1126	Obesity	Obesity, mild, early-onset, 601665 (3)	NR0B2, SHP	1p36.1	604630	Nutritional
1126	Obesity	Obesity, morbid, with hypogonadism (3)	LEP, OB	7q31.3	164160	Nutritional
1126	Obesity	Obesity, morbid, with hypogonadism (3)	LEPR, OBR	1p31	601007	Nutritional
1126	Obesity	[Obesity, resistance to] (3)	PPARG, PPARG1, PPARG2	3p25	601487	Nutritional
1126	Obesity	Obesity, severe, 601665 (3)	PPARG, PPARG1, PPARG2	3p25	601487	Nutritional
1126	Obesity	Obesity, severe, 601665 (3)	SIM1	6q16.3-q21	603128	Nutritional
1126	Obesity	{Obesity, severe, and type II diabetes}, 601665 (3)	UCP3	11q13	602044	Nutritional
1126	Obesity	Obesity, severe, due to leptin deficiency (3)	LEP, OB	7q31.3	164160	Nutritional
1126	Obesity	{Obesity, severe, susceptibility to}, 601665 (3)	MC3R	20q13.2	155540	Nutritional
1126	Obesity	{Obesity, susceptibility to}, 300306 (3)	SLC6A14, OBX	Xq23-q24	300444	Nutritional
1126	Obesity	{Obesity, susceptibility to}, 601665 (3)	ADRB2	5q32-q34	109690	Nutritional
1126	Obesity	{Obesity, susceptibility to}, 601665 (3)	ADRB3	8p12-p11.2	109691	Nutritional
1126	Obesity	{Obesity, susceptibility to}, 601665 (3)	CART	5q13.2	602606	Nutritional
1126	Obesity	{Obesity, susceptibility to}, 601665 (3)	ENPP1, PDNP1, NPPS, M6S1, PCA1	6q22-q23	173335	Nutritional
1126	Obesity	{Obesity, susceptibility to}, 601665 (3)	GHRL	3p26-p25	605353	Nutritional
1126	Obesity	{Obesity, susceptibility to}, 601665 (3)	UCP1	4q31	113730	Nutritional
1126	Obesity	{Obesity, susceptibility to}, 601665 (3)	UCP2	11q13	601693	Nutritional
1126	Obesity	{Obesity, variation in}, 601665 (3)	PPARGC1B, PGC1B, PERC	5q33	608886	Nutritional
1126	Obesity	Obestiy with impaired prohormone processing, 600955 (3)	PCSK1, NEC1, PC1, PC3	5q15-q21	162150	Nutritional
1161	Osteopetrosis	Osteopetrosis, AD type I, 607634 (3)	LRP5, BMND1, LRP7, LR3, OPPG, VBCH2, OPTA1, EVR4	11q13.4	603506	Bone
1161	Osteopetrosis	Osteopetrosis, autosomal dominant 2, 166600 (3)	CLCN7, CLC7, OPTA2, OPTB4	16p13	602727	Bone
1161	Osteopetrosis	Osteopetrosis, autosomal recessive 2, 259710 (3)	TNFSF11, OPGL, TRANCE, OPTB2	13q14	602642	Bone
1161	Osteopetrosis	Osteopetrosis, autosomal recessive 3, with renal tubular acidosis, 259730 (3)	CA2	8q22	611492	Bone
1161	Osteopetrosis	Osteopetrosis, autosomal recessive 4, 611490 (3)	CLCN7, CLC7, OPTA2, OPTB4	16p13	602727	Bone
1161	Osteopetrosis	Osteopetrosis, autosomal recessive 5, 259720 (3)	OSTM1, GL, OPTB5	6q21	607649	Bone
1161	Osteopetrosis	Osteopetrosis, autosomal recessive 6, 611497 (3)	PLEKHM1, AP162, KIAA0356, OPTB6	17q21.3	611466	Bone
1161	Osteopetrosis	Osteopetrosis, recessive 1, 259700 (3)	TCIRG1, TIRC7, OC116, OPTB1	11q13.4-q13.5	604592	Bone
1163	Osteoporosis	Osteoporosis (3)	CALCA, CALC1	11p15.2-p15.1	114130	Bone
1163	Osteoporosis	Osteoporosis, hypophosphatemic, (3)	SLC34A1, SLC17A2, NPT2	5q35	182309	Bone
1163	Osteoporosis	{Osteoporosis, postmenopausal}, 166710 (3)	COL1A2	7q22.1	120160	Bone
1163	Osteoporosis	{Osteoporosis, postmenopausal, susceptibility}, 166710 (3)	CALCR, CRT	7q21.3	114131	Bone
1163	Osteoporosis	{Osteoporosis, susceptibility to}, 166710 (3)	RIL	5q31.1	603422	Bone
1170	Ovarian cancer or carinoma	Ovarian cancer (3)	BRCA1, PSCP	17q21	113705	Cancer
1170	Ovarian cancer or carinoma	Ovarian cancer, endometrial type. 608089 (3)	MSH6, GTBP, HNPCC5	2p16	600678	Cancer
1170	Ovarian cancer or carinoma	Ovarian cancer, somatic, (3)	ERBB2, NGL, NEU, HER2	17q21.1	164870	Cancer
1170	Ovarian cancer or carinoma	Ovarian cancer, somatic, 604370 (3)	AKT1	14q32.3	164730	Cancer
1170	Ovarian cancer or carinoma	Ovarian cancer, somatic, 604370 (3)	PIK3CA	3q26.3	171834	Cancer
1170	Ovarian cancer or carinoma	Ovarian carcinoma (3)	CDH1, UVO, LCAM, ECAD	16q22.1	192090	Cancer
1170	Ovarian cancer or carinoma	Ovarian carcinoma (3)	RRAS2, TC21	11pter-p15.5	600098	Cancer
1170	Ovarian cancer or carinoma	Ovarian carcinoma, endometrioid type (3)	CTNNB1	3p22-p21.3	116806	Cancer
1178	Pancreatic cancer or carcinoma	Pancreatic cancer, 260350 (3)	ARMET, ARP	3p21.1	601916	Cancer
1178	Pancreatic cancer or carcinoma	Pancreatic cancer, 260350 (3)	BRCA2, FANCD1	13q12.3	600185	Cancer
1178	Pancreatic cancer or carcinoma	Pancreatic cancer, 260350 (3)	TP53, P53, LFS1	17p13.1	191170	Cancer
1178	Pancreatic cancer or carcinoma	Pancreatic cancer (3)	MADH4, DPC4, SMAD4, JIP	18q21.1	600993	Cancer
1178	Pancreatic cancer or carcinoma	Pancreatic cancer/melanoma syndrome, 606719 (3)	CDKN2A, MTS1, P16, MLM, CMM2	9p21	600160	Cancer
1178	Pancreatic cancer or carcinoma	Pancreatic cancer, somatic (3)	ACVR1B, ACVRLK4, ALK4	12q13	601300	Cancer
1178	Pancreatic cancer or carcinoma	Pancreatic cancer, sporadic (3)	STK11, PJS, LKB1	19p13.3	602216	Cancer
1178	Pancreatic cancer or carcinoma	Pancreatic carcinoma, somatic, 260350 (3)	KRAS2, RASK2, NS3	12p12.1	190070	Cancer
1178	Pancreatic cancer or carcinoma	Pancreatic carcinoma, somatic (3)	RBBP8, RIM	18q11.2	604124	Cancer
1192	Parkinson disease	Parkinson disease 13, 610297 (3)	HTRA2, OMI, PARK13, PRSS25	2p12	606441	Neurological
1192	Parkinson disease	Parkinson disease, 168600 (3)	MAPT, MTBT1, DDPAC, MSTD	17q21.1	157140	Neurological
1192	Parkinson disease	{Parkinson disease}, 168600 (3)	NR4A2, NURR1, NOT, TINUR	2q22-q23	601828	Neurological
1192	Parkinson disease	Parkinson disease, 168600 (3)	SNCAIP	5q23.1-q23.3	603779	Neurological
1192	Parkinson disease	Parkinson disease, 168600 (3)	TBP, SCA17	6q27	600075	Neurological
1192	Parkinson disease	Parkinson disease 4, autosomal dominant Lewy body, 605543 (3)	SNCA, NACP, PARK1, PARK4	4q21	163890	Neurological
1192	Parkinson disease	Parkinson disease 6, early onset, 605909 (3)	PINK1, PARK6	1p36	608309	Neurological
1192	Parkinson disease	Parkinson disease 7, autosomal recessive early-onset, 606324 (3)	DJ1, PARK7	1p36	602533	Neurological
1192	Parkinson disease	Parkinson disease-8, 607060 (3)	LRRK2, PARK8	12q12	609007	Neurological
1192	Parkinson disease	Parkinson disease, familial, 168600 (3)	UCHL1, PARK5	4p14	191342	Neurological
1192	Parkinson disease	Parkinson disease, familial, 168601 (3)	SNCA, NACP, PARK1, PARK4	4q21	163890	Neurological
1192	Parkinson disease	Parkinson disease, juvenile, type 2, 600116 (3)	PRKN, PARK2, PDJ, LPRS2	6q25.2-q27	602544	Neurological
1192	Parkinson disease	{Parkinson disease, protection against}, 168600 (3)	DRD4	11p15.5	126452	Neurological
1192	Parkinson disease	Parkinson disease, resistance to, 168600 (3)	DBH	9q34	609312	Neurological
1192	Parkinson disease	{Parkinson disease, susceptibility to}, 168600 (3)	ADH1C, ADH3	4q22	103730	Neurological
1192	Parkinson disease	{Parkinson disease, susceptibility to}, 168600 (3)	FGF20	8p22-p21.3	605558	Neurological
1192	Parkinson disease	{Parkinson disease, susceptibility to}, 168600 (3)	NDUFV2	18p11.31-p11.2	600532	Neurological
1218	Pheochromocytoma	Pheochromocytoma, 171300 (3)	RET, MEN2A	10q11.2	164761	Cancer
1218	Pheochromocytoma	Pheochromocytoma, 171300 (3)	SDHB, SDH1, SDHIP, PGL4	1p36.1-p35	185470	Cancer
1218	Pheochromocytoma	Pheochromocytoma, 171300 (3)	SDHD, PGL1	11q23	602690	Cancer
1218	Pheochromocytoma	Pheochromocytoma, 171300 (3)	VHL	3p26-p25	608537	Cancer
1218	Pheochromocytoma	{Pheochromocytoma, modifier of}, 171300 (3)	GDNF	5p13.1-p12	600837	Cancer
1227	Skin/hair/eye pigmentation	[Skin/hair/eye pigmentation 1, blond/brown hair], 227220 (3)	HERC2, SHEP1	15q11-q13	605837	Dermatological
1227	Skin/hair/eye pigmentation	[Skin/hair/eye pigmentation 1, blond/brown hair], 227220 (3)	OCA2, P, PED, D15S12, BOCA, EYCL3, HCL3, SHEP1	15q11.2-q12	611409	Dermatological
1227	Skin/hair/eye pigmentation	[Skin/hair/eye pigmentation 1, blue/nonblue eyes], 227220 (3)	HERC2, SHEP1	15q11-q13	605837	Dermatological
1227	Skin/hair/eye pigmentation	[Skin/hair/eye pigmentation 1, blue/nonblue eyes], 227220 (3)	OCA2, P, PED, D15S12, BOCA, EYCL3, HCL3, SHEP1	15q11.2-q12	611409	Dermatological
1227	Skin/hair/eye pigmentation	[Skin/hair/eye pigmentation 2, blond hair/fair skin], 226300 (3)	MC1R, SHEP2	16q24.3	155555	Dermatological
1227	Skin/hair/eye pigmentation	[Skin/hair/eye pigmentation 3, freckling], 601800 (3)	TYR, SHEP3	11q14-q21	606933	Dermatological
1227	Skin/hair/eye pigmentation	[Skin/hair/eye pigmentation 4, fair/dark skin], 113750 (3)	SLC24A5, NCKX5, SHEP4	15q21.1	609802	Dermatological
1227	Skin/hair/eye pigmentation	[Skin/hair/eye pigmentation 5, black/nonblack hair], 227240 (3)	SLC45A2, MATP, AIM1, SHEP5	5p13.3	606202	Dermatological
1227	Skin/hair/eye pigmentation	[Skin/hair/eye pigmentation 5, dark/fair skin], 227240 (3)	SLC45A2, MATP, AIM1, SHEP5	5p13.3	606202	Dermatological
1227	Skin/hair/eye pigmentation	[Skin/hair/eye pigmentation 5, dark/light eyes], 227240 (3)	SLC45A2, MATP, AIM1, SHEP5	5p13.3	606202	Dermatological
1227	Skin/hair/eye pigmentation	[Skin/hair/eye pigmentation 6, blond/brown hair], 210750 (3)	SLC24A2, NCKX4, SHEP6	14q32	609840	Dermatological
1227	Skin/hair/eye pigmentation	[Skin/hair/eye pigmentation 6, blue/green eyes], 210750 (3)	SLC24A2, NCKX4, SHEP6	14q32	609840	Dermatological
1227	Skin/hair/eye pigmentation	[Skin/hair/eye pigmentation 7, blond/brown hair], 611664 (3)	KITLG, MGF, SF, SCF, SHEP7	12q22	184745	Dermatological
1227	Skin/hair/eye pigmentation	Skin/hair/eye pigmentation 9, dark/light hair, 611742 (3)	ASIP, AGTIL, SHEP9	20q11.2	600201	Dermatological
1249	Porphyria	Porphyria, acute hepatic (3)	ALAD	9q34	125270	Metabolic
1249	Porphyria	Porphyria, acute intermittent, 176000 (3)	HMBS, PBGD, UPS	11q23.3	609806	Metabolic
1249	Porphyria	Porphyria, acute intermittent, nonerythroid variant, 176000 (3)	HMBS, PBGD, UPS	11q23.3	609806	Metabolic
1249	Porphyria	Porphyria, congenital erythropoietic, 263700 (3)	UROS	10q25.2-q26.3	606938	Metabolic
1249	Porphyria	Porphyria cutanea tarda (3)	UROD	1p34	176100	Metabolic
1249	Porphyria	Porphyria, hepatoerythropoietic (3)	UROD	1p34	176100	Metabolic
1249	Porphyria	Porphyria variegata, 176200 (3)	HFE, HLA-H, HFE1	6p21.3	235200	Metabolic
1249	Porphyria	Porphyria variegata, 176200 (3)	PPOX	1q22	600923	Metabolic
1272	Prostate cancer	Prostate cancer 1, 176807, 601518 (3)	RNASEL, RNS4, PRCA1, HPC1	1q25	180435	Cancer
1272	Prostate cancer	Prostate cancer, 176807 (3)	BRCA2, FANCD1	13q12.3	600185	Cancer
1272	Prostate cancer	{Prostate cancer}, 176807 (3)	PTEN, MMAC1	10q23.31	601728	Cancer
1272	Prostate cancer	Prostate cancer (3)	AR, DHTR, TFM, SBMA, KD, SMAX1	Xq11-q12	313700	Cancer
1272	Prostate cancer	Prostate cancer, familial, 176807 (3)	CHEK2, RAD53, CHK2, CDS1, LFS2	22q12.1	604373	Cancer
1272	Prostate cancer	Prostate cancer, hereditary, 176807 (3)	MSR1	8p22	153622	Cancer
1272	Prostate cancer	Prostate cancer, progression and metastasis of, 603688 (3)	EPHB2, EPHT3, DRT, ERK, PCBC, CAPB	1p36.1-p35	600997	Cancer
1272	Prostate cancer	Prostate cancer, somatic, 176807 (3)	KLF6, COPEB, BCD1, ZF9	10p15	602053	Cancer
1272	Prostate cancer	Prostate cancer, somatic, 176807 (3)	MAD1L1, TXBP181	7p22	602686	Cancer
1272	Prostate cancer	{Prostate cancer, susceptibility to}, 176807 (3)	AR, DHTR, TFM, SBMA, KD, SMAX1	Xq11-q12	313700	Cancer
1272	Prostate cancer	{Prostate cancer, susceptibility to}, 176807 (3)	ATBF1	16q22.3-q23.1	104155	Cancer
1272	Prostate cancer	{Prostate cancer, susceptibility to}, 176807 (3)	ELAC2, HPC2	17p11	605367	Cancer
1272	Prostate cancer	{Prostate cancer, susceptibility to}, 176807 (3)	HNF1B, TCF2, HNF2, MODY5, FJHN	17q12	189907	Cancer
1272	Prostate cancer	{Prostate cancer, susceptibility to}, 176807 (3)	MXI1	10q25	600020	Cancer
1281	Pseudohypoaldosteronism	Pseudohypoaldosteronism, type I, 264350 (3)	SCNN1A	12p13	600228	Endocrine
1281	Pseudohypoaldosteronism	Pseudohypoaldosteronism, type I, 264350 (3)	SCNN1B	16p13-p12	600760	Endocrine
1281	Pseudohypoaldosteronism	Pseudohypoaldosteronism, type I, 264350 (3)	SCNN1G, PHA1	16p13-p12	600761	Endocrine
1281	Pseudohypoaldosteronism	Pseudohypoaldosteronism type I, autosomal dominant, 177735 (3)	NR3C2, MLR, MCR	4q31.1	600983	Endocrine
1281	Pseudohypoaldosteronism	Pseudohypoaldosteronism type II, 145260 (3)	WNK4, PRKWNK4, PHA2B	17q21-q22	601844	Endocrine
1281	Pseudohypoaldosteronism	Pseudohypoaldosteronism, type IIC, 145260 (3)	WNK1, PRKWNK1, KDP, PHA2C	12p13	605232	Endocrine
1307	Refsum disease	Refsum disease, 266500 (3)	PEX7, RCDP1	6q22-q24	601757	Neurological
1307	Refsum disease	Refsum disease, 266500 (3)	PHYH, PAHX	10pter-p11.2	602026	Neurological
1307	Refsum disease	Refsum disease, infantile, 266510 (3)	PEX1, ZWS1	7q21-q22	602136	Neurological
1307	Refsum disease	Refsum disease, infantile form, 266510 (3)	PEX26	22q11.21	608666	Neurological
1307	Refsum disease	Refsum disease, infantile form, 266510 (3)	PXMP3, PAF1, PMP35, PEX2	8q21.1	170993	Neurological
1308	Renal or renal cell carcinoma	Renal carcinoma, chromophobe, somatic, 144700 (3)	FLCN, BHD	17p11.2	607273	Cancer
1308	Renal or renal cell carcinoma	Renal cell carcinoma, 144700 (3)	HNF1A, TCF1, MODY3	12q24.2	142410	Cancer
1308	Renal or renal cell carcinoma	Renal cell carcinoma, 144700 (3)	RNF139, TRC8, RCA1, HRCA1	8q24.1	603046	Cancer
1308	Renal or renal cell carcinoma	Renal cell carcinoma, clear cell, somatic, 144700 (3)	OGG1	3p26.2	601982	Cancer
1308	Renal or renal cell carcinoma	Renal cell carcinoma, papillary, 1, 605074 (3)	PRCC, RCCP1	1q21	179755	Cancer
1308	Renal or renal cell carcinoma	Renal cell carcinoma, papillary, 1, 605074 (3)	TFE3	Xp11.22	314310	Cancer
1308	Renal or renal cell carcinoma	Renal cell carcinoma, papillary, familial and sporadic, 605074 (3)	MET, AUTS9	7q31	164860	Cancer
1308	Renal or renal cell carcinoma	Renal cell carcinoma, somatic, 144700 (3)	VHL	3p26-p25	608537	Cancer
1316	Retinitis pigmentosa	Retinitis pigmentosa-10, 180105 (3)	IMPDH1, RP10, LCA11	7q31.3-q32	146690	Ophthamological
1316	Retinitis pigmentosa	Retinitis pigmentosa-11, 600138 (3)	PRPF31, PRP31	19q13.4	606419	Ophthamological
1316	Retinitis pigmentosa	Retinitis pigmentosa-1, 180100 (3)	RP1, ORP1	8q11-q13	603937	Ophthamological
1316	Retinitis pigmentosa	Retinitis pigmentosa-12, autosomal recessive, 600105 (3)	CRB1, RP12, LCA8	1q31-q32.1	604210	Ophthamological
1316	Retinitis pigmentosa	Retinitis pigmentosa-13, 600059 (3)	PRPF8, PRPC8, RP13	17p13.3	607300	Ophthamological
1316	Retinitis pigmentosa	Retinitis pigmentosa-14, 600132 (3)	TULP1, RP14	6p21.3	602280	Ophthamological
1316	Retinitis pigmentosa	Retinitis pigmentosa-17, 600852 (3)	CA4, RP17	17q23	114760	Ophthamological
1316	Retinitis pigmentosa	Retinitis pigmentosa-18, 601414 (3)	HPRP3, RP18	1q21.2	607301	Ophthamological
1316	Retinitis pigmentosa	Retinitis pigmentosa-19, 601718 (3)	ABCA4, ABCR, STGD1, FFM, RP19, CORD3, ARMD2	1p21-p13	601691	Ophthamological
1316	Retinitis pigmentosa	Retinitis pigmentosa-20 (3)	RPE65, RP20	1p31	180069	Ophthamological
1316	Retinitis pigmentosa	Retinitis pigmentosa-2 (3)	RP2	Xp11.3	312600	Ophthamological
1316	Retinitis pigmentosa	Retinitis pigmentosa-26, 608380 (3)	CERKL	2q31.2-q32.3	608381	Ophthamological
1316	Retinitis pigmentosa	Retinitis pigmentosa-27 (3)	NRL, D14S46E, RP27	14q11.1-q11.2	162080	Ophthamological
1316	Retinitis pigmentosa	Retinitis pigmentosa-30, 607921 (3)	FSCN2, RFSN	17q25	607643	Ophthamological
1316	Retinitis pigmentosa	Retinitis pigmentosa-31, 609923 (3)	TOPORS, P53BP3, LUN, RP31	9p21	609507	Ophthamological
1316	Retinitis pigmentosa	Retinitis pigmentosa-3, 300389 (3)	RPGR, RP3, CRD, RP15, COD1	Xp21.1	312610	Ophthamological
1316	Retinitis pigmentosa	Retinitis pigmentosa 35, 610282 (3)	SEMA4A, SEMB, RP35, CORD10	1q22	607292	Ophthamological
1316	Retinitis pigmentosa	Retinitis pigmentosa-37, 611131 (3)	NR2E3, PNR, ESCS	15q23	604485	Ophthamological
1316	Retinitis pigmentosa	Retinitis pigmentosa-38, 268000 (3)	MERTK, RP38	2q14.1	604705	Ophthamological
1316	Retinitis pigmentosa	Retinitis pigmentosa-39, 268000 (3)	USH2A, RP39	1q41	608400	Ophthamological
1316	Retinitis pigmentosa	Retinitis pigmentosa 40 (3)	PDE6B, PDEB, CSNB3	4p16.3	180072	Ophthamological
1316	Retinitis pigmentosa	Retinitis pigmentosa-4, autosomal dominant (3)	RHO, RP4, OPN2	3q21-q24	180380	Ophthamological
1316	Retinitis pigmentosa	Retinitis pigmentosa-7, 608133 (3)	RDS, RP7, PRPH2, PRPH, AVMD, AOFMD	6p21.1-cen	179605	Ophthamological
1316	Retinitis pigmentosa	Retinitis pigmentosa-9, 180104 (3)	RP9	7p14.2	607331	Ophthamological
1316	Retinitis pigmentosa	Retinitis pigmentosa, AR, 268000 (3)	RLBP1	15q26	180090	Ophthamological
1316	Retinitis pigmentosa	Retinitis pigmentosa, autosomal dominant (3)	RGR	10q23	600342	Ophthamological
1316	Retinitis pigmentosa	Retinitis pigmentosa, autosomal recessive, 268000 (3)	CNGB1, CNCG3L, CNCG2	16q13	600724	Ophthamological
1316	Retinitis pigmentosa	Retinitis pigmentosa, autosomal recessive (3)	CNGA1, CNCG1	4p12-cen	123825	Ophthamological
1316	Retinitis pigmentosa	Retinitis pigmentosa, autosomal recessive (3)	PDE6A, PDEA	5q31.2-q34	180071	Ophthamological
1316	Retinitis pigmentosa	Retinitis pigmentosa, autosomal recessive (3)	RGR	10q23	600342	Ophthamological
1316	Retinitis pigmentosa	Retinitis pigmentosa, autosomal recessive (3)	RHO, RP4, OPN2	3q21-q24	180380	Ophthamological
1316	Retinitis pigmentosa	Retinitis pigmentosa, digenic (3)	ROM1, ROSP1	11q13	180721	Ophthamological
1316	Retinitis pigmentosa	Retinitis pigmentosa, digenic, 608133 (3)	RDS, RP7, PRPH2, PRPH, AVMD, AOFMD	6p21.1-cen	179605	Ophthamological
1316	Retinitis pigmentosa	Retinitis pigmentosa, juvenile (3)	AIPL1, LCA4	17p13.1	604392	Ophthamological
1316	Retinitis pigmentosa	Retinitis pigmentosa, late-onset dominant, 268000 (3)	CRX, CORD2, CRD, LCA7	19q13.3	602225	Ophthamological
1316	Retinitis pigmentosa	Retinitis pigmentosa, X-linked with deafness and sinorespiratory infections, 300455 (3)	RPGR, RP3, CRD, RP15, COD1	Xp21.1	312610	Ophthamological
1316	Retinitis pigmentosa	Retinitis pigmentosa, X-linked, with recurrent respiratory infections, 300455 (3)	RPGR, RP3, CRD, RP15, COD1	Xp21.1	312610	Ophthamological
1316	Retinitis pigmentosa	Retinitis punctata albescens, 136880 (3)	RDS, RP7, PRPH2, PRPH, AVMD, AOFMD	6p21.1-cen	179605	Ophthamological
1316	Retinitis pigmentosa	Retinitis punctata albescens, 136880 (3)	RLBP1	15q26	180090	Ophthamological
1324	Rheumatoid arthritis	{Rheumatoid arthritis, association with}, 180300 (3)	STAT4	2q32.2-q32.3	600558	Connective tissue
1324	Rheumatoid arthritis	{Rheumatoid arthritis, progression of}, 180300 (3)	IL10, CSIF	1q31-q32	124092	Connective tissue
1324	Rheumatoid arthritis	{Rheumatoid arthritis, susceptibility to}, 180300 (3)	HLA-DR1B	6p21.3	142857	Connective tissue
1324	Rheumatoid arthritis	{Rheumatoid arthritis, susceptibility to}, 180300 (3)	MHC2TA, C2TA	16p13	600005	Connective tissue
1324	Rheumatoid arthritis	{Rheumatoid arthritis, susceptibility to}, 180300 (3)	NFKBIL1	6p21.3	601022	Connective tissue
1324	Rheumatoid arthritis	{Rheumatoid arthritis, susceptibility to}, 180300 (3)	PADI4, PADI5, PAD	1p36.13	605347	Connective tissue
1324	Rheumatoid arthritis	{Rheumatoid arthritis, susceptibility to}, 180300 (3)	PTPN22, PEP, PTPN8, LYP	1p13	600716	Connective tissue
1324	Rheumatoid arthritis	{Rheumatoid arthritis, susceptibility to}, 180300 (3)	RUNX1, CBFA2, AML1	21q22.3	151385	Connective tissue
1324	Rheumatoid arthritis	{Rheumatoid arthritis, susceptibility to}, 180300 (3)	SLC22A4, OCTN1	5q31	604190	Connective tissue
1324	Rheumatoid arthritis	{Rheumatoid arthritis, systemic juvenile, susceptibility to}, 604302 (3)	MIF	22q11.2	153620	Connective tissue
1359	Schizophrenia	{Schizoaffective disorder, susceptibility to}, 181500 (3)	DISC1, SCZD9	1q42.1	605210	Psychiatric
1359	Schizophrenia	{Schizophrenia 5}, 603175 (3)	TAAR6, TRAR4, SCZD5	6q23.2	608923	Psychiatric
1359	Schizophrenia	{Schizophrenia, susceptibility to}, 181500 (3)	COMT	22q11.2	116790	Psychiatric
1359	Schizophrenia	{Schizophrenia, susceptibility to}, 181500 (3)	DRD3, ETM1, FET1	3q13.3	126451	Psychiatric
1359	Schizophrenia	{Schizophrenia, susceptibility to}, 181500 (3)	HTR2A	13q14-q21	182135	Psychiatric
1359	Schizophrenia	{Schizophrenia, susceptibility to}, 181500 (3)	RTN4R, NOGOR	22q11	605566	Psychiatric
1359	Schizophrenia	{Schizophrenia, susceptibility to}, 181500 (3)	SYN2	3p25	600755	Psychiatric
1359	Schizophrenia	{Schizophrenia, susceptibility to}, 181510 (3)	CLINT1, EPN4, EPNR, KIAA0171, SCZD1	5q33.3	607265	Psychiatric
1359	Schizophrenia	{Schizophrenia, susceptibility to, 4} 600850 (3)	PRODH, PRODH2, SCZD4	22q11.2	606810	Psychiatric
1359	Schizophrenia	{Schizophrenia, susceptibility to}, 604906 (3)	DISC1, SCZD9	1q42.1	605210	Psychiatric
1359	Schizophrenia	{Schizophrenia, susceptibility to}, 604906 (3)	RGS4, SCZD9	1q23.3	602516	Psychiatric
1359	Schizophrenia	{Schizophrenia, susceptiblity to}, 181500 (3)	CHI3L1, GP39, YKL40	1q32.1	601525	Psychiatric
1383	Severe combined immunodeficiency	Severe combined immunodeficiency, Athabascan type, 602450 (3)	DCLRE1C, ARTEMIS, SCIDA	10p	605988	Immunological
1383	Severe combined immunodeficiency	Severe combined immunodeficiency, B cell-negative, 601457 (3)	RAG1	11p13	179615	Immunological
1383	Severe combined immunodeficiency	Severe combined immunodeficiency, B cell-negative, 601457 (3)	RAG2	11p13	179616	Immunological
1383	Severe combined immunodeficiency	Severe combined immunodeficiency due to ADA deficiency, 102700 (3)	ADA	20q13.11	608958	Immunological
1383	Severe combined immunodeficiency	Severe combined immunodeficiency due to PTPRC deficiency (3)	PTPRC, CD45, LCA	1q31-q32	151460	Immunological
1383	Severe combined immunodeficiency	Severe combined immunodeficiency, T-cell negative, B-cell/natural killer cell-positive type, 600802 (3)	IL7R	5p13	146661	Immunological
1383	Severe combined immunodeficiency	Severe combined immunodeficiency, T-negative/B-positive type, 600802 (3)	CD3D, T3D	11q23	186790	Immunological
1383	Severe combined immunodeficiency	Severe combined immunodeficiency, X-linked, 300400 (3)	IL2RG, SCIDX1, SCIDX, IMD4	Xq13	308380	Immunological
1418	Spastic ataxia or spastic paraplegia	Spastic ataxia, Charlevoix-Saguenay type, 270550 (3)	SACS, ARSACS	13q12	604490	Neurological
1418	Spastic ataxia or spastic paraplegia	Spastic paralysis, infantile onset ascending, 607225 (3)	ALS2, ALSJ, PLSJ, IAHSP	2q33	606352	Neurological
1418	Spastic ataxia or spastic paraplegia	Spastic paraplegia 10, 604187 (3)	KIF5A, NKHC, SPG10	12q13	602821	Neurological
1418	Spastic ataxia or spastic paraplegia	Spastic paraplegia-13, 605280 (3)	HSPD1, SPG13, HSP60	2q33.1	118190	Neurological
1418	Spastic ataxia or spastic paraplegia	Spastic paraplegia-2, 312920 (3)	PLP1, PMD	Xq22	300401	Neurological
1418	Spastic ataxia or spastic paraplegia	Spastic paraplegia-3A, 182600 (3)	SPG3A	14q11-q21	606439	Neurological
1418	Spastic ataxia or spastic paraplegia	Spastic paraplegia-4, 182601 (3)	SPG4, SPAST	2p22-p21	604277	Neurological
1418	Spastic ataxia or spastic paraplegia	Spastic paraplegia-6, 600363 (3)	NIPA1, SPG6	15q11.1	608145	Neurological
1418	Spastic ataxia or spastic paraplegia	Spastic paraplegia-7, 607259 (3)	PGN, SPG7, CMAR, CAR	16q24.3	602783	Neurological
1426	Spinal muscular atrophy	Spinal and bulbar muscular atrophy of Kennedy, 313200 (3)	AR, DHTR, TFM, SBMA, KD, SMAX1	Xq11-q12	313700	Muscular
1426	Spinal muscular atrophy	Spinal muscular atrophy-1, 253300 (3)	SMN1, SMA1, SMA2, SMA3, SMA4	5q12.2-q13.3	600354	Muscular
1426	Spinal muscular atrophy	Spinal muscular atrophy-2, 253550 (3)	SMN1, SMA1, SMA2, SMA3, SMA4	5q12.2-q13.3	600354	Muscular
1426	Spinal muscular atrophy	Spinal muscular atrophy-3, 253400 (3)	SMN1, SMA1, SMA2, SMA3, SMA4	5q12.2-q13.3	600354	Muscular
1426	Spinal muscular atrophy	Spinal muscular atrophy-4, 271150 (3)	SMN1, SMA1, SMA2, SMA3, SMA4	5q12.2-q13.3	600354	Muscular
1426	Spinal muscular atrophy	Spinal muscular atrophy, distal, autosomal recessive, 4, 611067 (3)	PLEKHG5, KIAA0720, DSMA4	1p36	611101	Muscular
1426	Spinal muscular atrophy	Spinal muscular atrophy, juvenile (3)	HEXB	5q13	606873	Muscular
1426	Spinal muscular atrophy	Spinal muscular atrophy, late-onset, Finkel type, 182980 (3)	VAPB, VAPC, ALS8	20q13.3	605704	Muscular
1428	Spinocerebellar ataxia	Spinocerebellar ataxia-10, 603516 (3)	ATXN10, SCA10	22q13	611150	Neurological
1428	Spinocerebellar ataxia	Spinocerebellar ataxia-1, 164400 (3)	ATXN1, ATX1, SCA1	6p23	601556	Neurological
1428	Spinocerebellar ataxia	Spinocerebellar ataxia 12, 604326 (3)	PPP2R2B	5q31-q33	604325	Neurological
1428	Spinocerebellar ataxia	Spinocerebellar ataxia 14, 605361 (3)	PRKCG, PKCC, PKCG, SCA14	19q13.4	176980	Neurological
1428	Spinocerebellar ataxia	Spinocerebellar ataxia 17, 607136 (3)	TBP, SCA17	6q27	600075	Neurological
1428	Spinocerebellar ataxia	Spinocerebellar ataxia-2, 183090 (3)	ATXN2, ATX2, SCA2	12q24	601517	Neurological
1428	Spinocerebellar ataxia	Spinocerebellar ataxia-27, 609307 (3)	FGF14, FHF4, SCA27	13q34	601515	Neurological
1428	Spinocerebellar ataxia	Spinocerebellar ataxia 4, pure Japanese type, 117210 (3)	PLEKHG4	16q22.1	609526	Neurological
1428	Spinocerebellar ataxia	Spinocerebellar ataxia-6, 183086 (3)	CACNA1A, CACNL1A4, SCA6	19p13	601011	Neurological
1428	Spinocerebellar ataxia	Spinocerebellar ataxia-7, 164500 (3)	ATXN7, SCA7, OPCA3	3p21.1-p12	607640	Neurological
1428	Spinocerebellar ataxia	Spinocerebellar ataxia, autosomal recessive with axonal neuropathy, 607250 (3)	TDP1	14q31-q32	607198	Neurological
1435	Spondyloepiphyseal dysplasia	Spondyloepimetaphyseal dysplasia, 608728 (3)	MATN3, EDM5, HOA	2p24-p23	602109	Skeletal
1435	Spondyloepiphyseal dysplasia	Spondyloepiphyseal dysplasia, Kimberley type, 608361 (3)	AGC1, CSPG1, MSK16, SEDK	15q26.1	155760	Skeletal
1435	Spondyloepiphyseal dysplasia	Spondyloepiphyseal dysplasia, Omani type, 608637 (3)	CHST3, C6ST, C6ST1	10q22.1	603799	Skeletal
1435	Spondyloepiphyseal dysplasia	Spondyloepiphyseal dysplasia tarda, 313400 (3)	TRAPPC2, SEDL, SEDT	Xp22.2-p22.1	300202	Skeletal
1435	Spondyloepiphyseal dysplasia	Spondyloepiphyseal dysplasia tarda with progressive arthropathy, 208230 (3)	WISP3, PPAC, PPD	6q22-q23	603400	Skeletal
1471	Systemic lupus erythematosus	{Systemic lupus erythematosus, resistance to}, 601744 (3)	TLR5, TIL3, SLEB1	1q41-q42	603031	Immunological
1471	Systemic lupus erythematosus	{Systemic lupus erythematosus, susceptibility}, 152700 (3)	TNFSF6, APT1LG1, FASL	1q23	134638	Immunological
1471	Systemic lupus erythematosus	{Systemic lupus erythematosus, susceptibility to}, 152700 (3)	DNASE1, DNL1	16p13.3	125505	Immunological
1471	Systemic lupus erythematosus	{Systemic lupus erythematosus, susceptibility to}, 152700 (3)	FCGR2B, CD32	1q22	604590	Immunological
1471	Systemic lupus erythematosus	{Systemic lupus erythematosus, susceptibility to}, 152700 (3)	PTPN22, PEP, PTPN8, LYP	1p13	600716	Immunological
1471	Systemic lupus erythematosus	{Systemic lupus erythematosus, susceptibility to}, 152700 (3)	TREX1, AGS1, AGS5, CRV, HERNS	3p21.3-p21.2	606609	Immunological
1471	Systemic lupus erythematosus	{Systemic lupus erythematosus, susceptibility to, 2}, 605218, 152700 (3)	PDCD1, SLEB2	2q37.3	600244	Immunological
1471	Systemic lupus erythematosus	{Systemic lupus erythematosus, susceptibility to, 9}, 610927 (3)	CR2, C3DR, SLEB9	1q32	120650	Immunological
1471	Systemic lupus erythematosus	{Systemic lupus erythematous, association with}, 152700 (3)	STAT4	2q32.2-q32.3	600558	Immunological
1471	Systemic lupus erythematosus	{Systemic lupus erythmatosus, association with}, 152700 (3)	BANK1, FLJ20706, BANK	4q22-q24	610292	Immunological
1497	Thrombophilia	{Thrombophilia due to factor V Liverpool} (3)	F5	1q23	227400	Hematological
1497	Thrombophilia	Thrombophilia due to heparin cofactor II deficiency (3)	HCF2, HC2, SERPIND1	22q11	142360	Hematological
1497	Thrombophilia	Thrombophilia due to HRG deficiency (3)	HRG	3q27	142640	Hematological
1497	Thrombophilia	Thrombophilia due to protein C deficiency (3)	PROC	2q13-q14	176860	Hematological
1497	Thrombophilia	Thrombophilia due to thrombomodulin defect (3)	THBD, THRM	20p11.2	188040	Hematological
1497	Thrombophilia	Thrombophilia, dysfibrinogenemic (3)	FGB	4q28	134830	Hematological
1497	Thrombophilia	Thrombophilia, dysfibrinogenemic (3)	FGG	4q28	134850	Hematological
1497	Thrombophilia	Thrombosis, hyperhomocysteinemic (3)	CBS	21q22.3	236200	Hematological
1497	Thrombophilia	Thrombotic thrombocytopenic purpura, familial, 274150 (3)	ADAMTS13, VWFCP, TTP	9q34	604134	Hematological
1503	Thyroid adenoma or carcinoma	Thyroid adenoma, hyperfunctioning, somatic (3)	TSHR	14q31	603372	Cancer
1503	Thyroid adenoma or carcinoma	Thyroid carcinoma (3)	TP53, P53, LFS1	17p13.1	191170	Cancer
1503	Thyroid adenoma or carcinoma	Thyroid carcinoma, follicular, 188470 (3)	MINPP1, HIPER1	10q23	605391	Cancer
1503	Thyroid adenoma or carcinoma	Thyroid carcinoma, follicular, 188470 (3)	NRAS, ALPS4	1p13.2	164790	Cancer
1503	Thyroid adenoma or carcinoma	Thyroid carcinoma, follicular, 188470 (3)	PTEN, MMAC1	10q23.31	601728	Cancer
1503	Thyroid adenoma or carcinoma	{Thyroid carcinoma, follicular, somatic}, 188470 (3)	HRAS	11p15.5	190020	Cancer
1503	Thyroid adenoma or carcinoma	Thyroid carcinoma, papillary, 188550 (3)	GOLGA5, RFG5, PTC5	14q	606918	Cancer
1503	Thyroid adenoma or carcinoma	Thyroid carcinoma, papillary, 188550 (3)	NCOA4, ELE1, PTC3	10q11.2	601984	Cancer
1503	Thyroid adenoma or carcinoma	Thyroid carcinoma, papillary, 188550 (3)	PCM1, PTC4	8p22-p21.3	600299	Cancer
1503	Thyroid adenoma or carcinoma	Thyroid carcinoma, papillary, 188550 (3)	PRKAR1A, TSE1, CNC1, CAR, PPNAD1	17q23-q24	188830	Cancer
1503	Thyroid adenoma or carcinoma	Thyroid carcinoma, papillary, 188550 (3)	TIF1G, RFG7, PTC7	1p13	605769	Cancer
1503	Thyroid adenoma or carcinoma	Thyroid carcinoma, papillary, 188550 (3)	TRIM24, TIF1, TIF1A, PTC6	7q32-q34	603406	Cancer
1503	Thyroid adenoma or carcinoma	Thyroid carcinoma with thyrotoxicosis (3)	TSHR	14q31	603372	Cancer
1551	Usher syndrome	Usher syndrome, type 1B, 276900 (3)	MYO7A, USH1B, DFNB2, DFNA11	11q13.5	276903	multiple
1551	Usher syndrome	Usher syndrome, type 1C, 276904 (3)	USH1C, DFNB18	11p15.1	605242	multiple
1551	Usher syndrome	Usher syndrome, type 1D, 601067 (3)	CDH23, USH1D	10q21-q22	605516	multiple
1551	Usher syndrome	Usher syndrome, type 1F, 602083 (3)	PCDH15, DFNB23, USH1F	10q21-q22	605514	multiple
1551	Usher syndrome	Usher syndrome, type 1G, 606943 (3)	SANS, USH1G	17q24-q25	607696	multiple
1551	Usher syndrome	Usher syndrome, type 2A, 276901 (3)	USH2A, RP39	1q41	608400	multiple
1551	Usher syndrome	Usher syndrome, type 3, 276902 (3)	USH3A, USH3	3q21-q25	606397	multiple
1551	Usher syndrome	Usher syndrome, type IIC, 605472 (3)	MASS1, VLGR1, KIAA0686, FEB4, USH2C	5q14	602851	multiple
1574	Waardenburg syndrome	Waardenburg syndrome/albinism, digenic, 103470 (3)	TYR, SHEP3	11q14-q21	606933	multiple
1574	Waardenburg syndrome	Waardenburg syndrome/ocular albinism, digenic, 103470 (3)	MITF, WS2A	3p14.1-p12.3	156845	multiple
1574	Waardenburg syndrome	Waardenburg syndrome, type I, 193500 (3)	PAX3, WS1, HUP2, CDHS	2q35	606597	multiple
1574	Waardenburg syndrome	Waardenburg syndrome, type IIA, 193510 (3)	MITF, WS2A	3p14.1-p12.3	156845	multiple
1574	Waardenburg syndrome	Waardenburg syndrome, type IID, 608890 (3)	SNAI2, SLUG, WS2D	8q11	602150	multiple
1574	Waardenburg syndrome	Waardenburg syndrome, type IIE, 611584 (3)	SOX10, WS4, WS2E	22q13	602229	multiple
1574	Waardenburg syndrome	Waardenburg syndrome, type III, 148820 (3)	PAX3, WS1, HUP2, CDHS	2q35	606597	multiple
1578	Walker-Warburg syndrome	Walker-Warburg syndrome, 236670 (3)	FKRP, MDC1C, LGMD2I	19q13.3	606596	multiple
1578	Walker-Warburg syndrome	Walker-Warburg syndrome, 236670 (3)	FKTN, FCMD, CMD1X, LGMD2M	9q31	607440	multiple
1578	Walker-Warburg syndrome	Walker-Warburg syndrome, 236670 (3)	LARGE, KIAA0609, MDC1D	22q12.3-q13.1	603590	multiple
1578	Walker-Warburg syndrome	Walker-Warburg syndrome, 236670 (3)	POMT1	9q34.1	607423	multiple
1578	Walker-Warburg syndrome	Walker-Warburg syndrome, 236670 (3)	POMT2	14q24.3	607439	multiple
1578	Walker-Warburg syndrome	Warburg micro syndrome 1, 600118 (3)	RAB3GAP1, WARBM1, P130	2q21.3	602536	multiple
1608	Xeroderma pigmentosum	Xeroderma pigmentosum, group A, 278700 (3)	XPA, XPAC	9q22.3	611153	Dermatological
1608	Xeroderma pigmentosum	Xeroderma pigmentosum, group B, 610651 (3)	ERCC3, XPB	2q21	133510	Dermatological
1608	Xeroderma pigmentosum	Xeroderma pigmentosum, group C (3)	XPC, XPCC	3p25	278720	Dermatological
1608	Xeroderma pigmentosum	Xeroderma pigmentosum, group D, 278730 (3)	ERCC2, EM9, XPD, COFS2	19q13.2-q13.3	126340	Dermatological
1608	Xeroderma pigmentosum	Xeroderma pigmentosum, group E, DDB-negative subtype, 278740 (3)	DDB2	11p12-p11	600811	Dermatological
1608	Xeroderma pigmentosum	Xeroderma pigmentosum, group F, 278760 (3)	ERCC4, XPF	16p13.3-p13.13	133520	Dermatological
1608	Xeroderma pigmentosum	Xeroderma pigmentosum, group G, 278780 (3)	ERCC5, XPG, COFS3	13q33	133530	Dermatological
1608	Xeroderma pigmentosum	Xeroderma pigmentosum, variant type, 278750 (3)	POLH, XPV	6p21.1-p12	603968	Dermatological
1615	Zellweger syndrome	Zellweger syndrome-1, 214100 (3)	PEX1, ZWS1	7q21-q22	602136	multiple
1615	Zellweger syndrome	Zellweger syndrome, 214100 (3)	PEX10, NALD	Chr.1	602859	multiple
1615	Zellweger syndrome	Zellweger syndrome, 214100 (3)	PEX13, ZWS, NALD	2p15	601789	multiple
1615	Zellweger syndrome	Zellweger syndrome, 214100 (3)	PEX14	1p36.2	601791	multiple
1615	Zellweger syndrome	Zellweger syndrome, 214100 (3)	PEX26	22q11.21	608666	multiple
1615	Zellweger syndrome	Zellweger syndrome, 214100 (3)	PEX5, PXR1, PTS1R	12p13.3	600414	multiple
1615	Zellweger syndrome	Zellweger syndrome, 214100 (3)	PXF, HK33, D1S2223E, PEX19	1q22	600279	multiple
1615	Zellweger syndrome	Zellweger syndrome-2 (3)	ABCD3, PXMP1, PMP70	1p22-p21	170995	multiple
1615	Zellweger syndrome	Zellweger syndrome-3 (3)	PXMP3, PAF1, PMP35, PEX2	8q21.1	170993	multiple
1615	Zellweger syndrome	Zellweger syndrome, complementation group 9 (3)	PEX16	11p12-p11.2	603360	multiple
1615	Zellweger syndrome	Zellweger syndrome, complementation group G, 214100 (3)	PEX3	6q23-q24	603164	multiple
5016	Mitochondrial DNA depletion syndrome	Mitochondrial DNA depletion syndrome, enceophalomyopathic form, 609560 (3)	SUCLA2	13q12.2-q13	603921	multiple
5016	Mitochondrial DNA depletion syndrome	Mitochondrial DNA depletion syndrome, hepatocerebral form, 251880 (3)	C10orf2, TWINKLE, PEO1, PEOA3, SANDO, IOSCA	10q24	606075	multiple
5016	Mitochondrial DNA depletion syndrome	Mitochondrial DNA-depletion syndrome, hepatocerebral form, 251880 (3)	DGUOK, DGK	2p13	601465	multiple
5016	Mitochondrial DNA depletion syndrome	Mitochondrial DNA depletion syndrome, hepatocerebral form, 251880 (3)	MPV17	2p23-p21	137960	multiple
5016	Mitochondrial DNA depletion syndrome	Mitochondrial DNA depletion syndrome, myopathic form, 609560 (3)	TK2	16q22	188250	multiple
6350	Combined oxidative phosphorylation deficiency	Combined oxidative phosphorylation deficiency 1, 609060 (3)	GFM1, EFG1, GFM, COXPD1	3q25.1-q26.2	606639	multiple
6350	Combined oxidative phosphorylation deficiency	Combined oxidative phosphorylation deficiency 2, 610498 (3)	MRPS16, COXPD2	10q22.1	609204	multiple
6350	Combined oxidative phosphorylation deficiency	Combined oxidative phosphorylation deficiency 3, 610505 (3)	TSFM, COXPD3	12q13-q14	604723	multiple
6350	Combined oxidative phosphorylation deficiency	Combined oxidative phosphorylation deficiency 4, 610678 (3)	TUFM, EFTU, COXPD4	16p11.2	602389	multiple
6350	Combined oxidative phosphorylation deficiency	Combined oxidative phosphorylation deficiency 5, 611719 (3)	MRPS22, C3orf5, COXPD5	3q23	605810	multiple
9038	Multiple sclerosis	{Multiple sclerosis, susceptibility to}, 126200 (3)	CD24	6q21	600074	Neurological
9038	Multiple sclerosis	{Multiple sclerosis, susceptibility to}, 126200 (3)	HLA-DQB1, CELIAC1	6p21.3	604305	Neurological
9038	Multiple sclerosis	{Multiple sclerosis, susceptibility to}, 126200 (3)	HLA-DR1B	6p21.3	142857	Neurological
9038	Multiple sclerosis	{Multiple sclerosis, susceptibility to}, 126200 (3)	MHC2TA, C2TA	16p13	600005	Neurological
9038	Multiple sclerosis	{Multiple sclerosis, susceptibility to}, 126200 (3)	PTPRC, CD45, LCA	1q31-q32	151460	Neurological
