# Supplementary material for: Genome-wide prioritization of disease genes and identification of disease-disease associations from an integrated human functional linkage network
Source: Genome Biol. 2009 Sep 3;10(9):R91. doi: 10.1186/gb-2009-10-9-r91 (PMC2768980; doi:10.1186/gb-2009-10-9-r91)
Supplement: Additional data file 8 — Mutual predictability scores for all the possible disease pairs between the 110 diseases. [file gb-2009-10-9-r91-S8.xls]

## Sheet: Additional_File_9
Disease Name A	Disease Name B	Mutual predictability score
Zellweger syndrome	Refsum disease	0.999811
Zellweger syndrome	Adrenoleukodystrophy	0.999738
Adrenoleukodystrophy	Refsum disease	0.998917
Central hypoventilation syndrome	Hirschsprung disease	0.99746
Leigh syndrome	Combined oxidative phosphorylation deficiency	0.9727
Leigh syndrome	Mitochondrial DNA depletion syndrome	0.964013
Pseudohypoaldosteronism	Bartter syndrome	0.961355
Leigh syndrome	Mitochondrial complex I/II/III deficiency	0.952604
Holoprosencephaly	Waardenburg syndrome	0.951171
Hirschsprung disease	Waardenburg syndrome	0.946896
Mitochondrial DNA depletion syndrome	Combined oxidative phosphorylation deficiency	0.941029
Retinitis pigmentosa	Cone or cone-rod dystrophy	0.940541
Pancreatic cancer or carcinoma	Ovarian cancer or carinoma	0.94029
Cone or cone-rod dystrophy	Night blindness	0.940088
Central hypoventilation syndrome	Waardenburg syndrome	0.939791
Mitochondrial complex I/II/III deficiency	Combined oxidative phosphorylation deficiency	0.926933
Thrombophilia	Factor H V X XI XII XIIIA XIIIB deficiency	0.926888
Breast cancer	Fanconi anemia	0.926673
Hepatocellular carcinoma	Ovarian cancer or carinoma	0.924752
Leber congenital amaurosis	Cone or cone-rod dystrophy	0.92416
Fanconi anemia	Xeroderma pigmentosum	0.92406
Mitochondrial complex I/II/III deficiency	Mitochondrial DNA depletion syndrome	0.923208
Breast cancer	Pancreatic cancer or carcinoma	0.923174
Hypercholesterolemia	Amyloidosis	0.922811
Colon cancer	Ovarian cancer or carinoma	0.92102
Diabetes mellitus	Maturity onset diabetes of the young	0.920585
Complement system deficiency	Thrombophilia	0.919328
Cardiomyopathy	Muscular dystrophy	0.916407
Alzheimer disease	Amyloidosis	0.916124
Complement system deficiency	Factor H V X XI XII XIIIA XIIIB deficiency	0.914101
Cardiomyopathy	Myopathy	0.912667
Colon cancer	Hepatocellular carcinoma	0.912416
Severe combined immunodeficiency	Multiple sclerosis	0.912202
Holoprosencephaly	Brachydactyly	0.91082
Alzheimer disease	Myocardial infarction	0.909488
Fanconi anemia	Pancreatic cancer or carcinoma	0.909477
Ceroid-lipofuscinosis	Mucopolysaccharidosis	0.908317
Thrombophilia	Amyloidosis	0.907663
Breast cancer	Ovarian cancer or carinoma	0.90751
Long QT syndrome	Bartter syndrome	0.905597
Gastric cancer	Hepatocellular carcinoma	0.901241
Retinitis pigmentosa	Leber congenital amaurosis	0.901125
Prostate cancer	Pancreatic cancer or carcinoma	0.897637
Complement system deficiency	Epiphyseal dysplasia	0.895897
Long QT syndrome	Atrial fibrillation or Atrial septal defect	0.893275
Rheumatoid arthritis	Multiple sclerosis	0.893252
Myocardial infarction	Hypercholesterolemia	0.891916
Ovarian cancer or carinoma	Melanoma	0.889401
Breast cancer	Prostate cancer	0.888216
Systemic lupus erythematosus	Rheumatoid arthritis	0.881988
Central hypoventilation syndrome	Pheochromocytoma	0.881179
Pancreatic cancer or carcinoma	Xeroderma pigmentosum	0.880968
Epidermolysis bullosa	Epiphyseal dysplasia	0.880434
Porphyria	Mitochondrial DNA depletion syndrome	0.879821
Severe combined immunodeficiency	Immunodeficiency due to defect in CD3 or with hyper-IgM	0.876382
Hirschsprung disease	Pheochromocytoma	0.87553
Systemic lupus erythematosus	Multiple sclerosis	0.874196
Complement system deficiency	Myocardial infarction	0.873218
Malaria	Multiple sclerosis	0.873025
Muscular dystrophy	Walker-Warburg syndrome	0.87237
Complement system deficiency	Amyloidosis	0.87214
Pancreatic cancer or carcinoma	Melanoma	0.871547
Gastric cancer	Ovarian cancer or carinoma	0.869751
Zellweger syndrome	Mitochondrial DNA depletion syndrome	0.868865
Rheumatoid arthritis	Bare lymphocyte syndrome	0.868368
Breast cancer	Melanoma	0.868275
Anemia	Porphyria	0.867974
Hirschsprung disease	Brachydactyly	0.867522
Central hypoventilation syndrome	Brachydactyly	0.86731
Holoprosencephaly	Atrial fibrillation or Atrial septal defect	0.867305
Muscular dystrophy	Myopathy	0.866389
Myocardial infarction	Amyloidosis	0.866
Prostate cancer	Ovarian cancer or carinoma	0.865598
Colon cancer	Pancreatic cancer or carcinoma	0.865058
Severe combined immunodeficiency	Atopy	0.864658
Mycobacterial infection or mycobacterium tuberculosis	Multiple sclerosis	0.864526
Breast cancer	Hepatocellular carcinoma	0.864018
Leigh syndrome	Zellweger syndrome	0.864002
Leber congenital amaurosis	Night blindness	0.863189
Obesity	Maturity onset diabetes of the young	0.862226
Colon cancer	Melanoma	0.861268
Prostate cancer	Hepatocellular carcinoma	0.8608
Macular degeneration	Complement system deficiency	0.860721
Myocardial infarction	Thrombophilia	0.860287
Hepatocellular carcinoma	Pancreatic cancer or carcinoma	0.859667
Coronary artery or coronary heart disease	Myocardial infarction	0.859495
Alzheimer disease	Hypercholesterolemia	0.859473
Prostate cancer	Fanconi anemia	0.859274
Prostate cancer	Thyroid adenoma or carcinoma	0.858986
Cardiomyopathy	Atrial fibrillation or Atrial septal defect	0.85893
Alzheimer disease	Dementia	0.855913
Retinitis pigmentosa	Night blindness	0.854582
Ceroid-lipofuscinosis	Glaucoma	0.853541
Colon cancer	Gastric cancer	0.853388
Breast cancer	Xeroderma pigmentosum	0.852504
Leigh syndrome	Pheochromocytoma	0.851808
Systemic lupus erythematosus	Severe combined immunodeficiency	0.851586
Fanconi anemia	Ovarian cancer or carinoma	0.851053
Myasthenic syndrome	Bartter syndrome	0.850617
Colon cancer	Breast cancer	0.850598
Ehlers-Danlos syndrome	Factor H V X XI XII XIIIA XIIIB deficiency	0.850077
Complement system deficiency	Ehlers-Danlos syndrome	0.84845
Hepatocellular carcinoma	Maturity onset diabetes of the young	0.847634
Renal or renal cell carcinoma	Pheochromocytoma	0.84763
Hepatocellular carcinoma	Melanoma	0.844278
Porphyria	Hemochromatosis	0.843832
Colon cancer	Xeroderma pigmentosum	0.843131
Schizophrenia	Dystonia	0.842983
Glycogen storage disease	Maturity onset diabetes of the young	0.842893
Thyroid adenoma or carcinoma	Hypothyroidism	0.842889
Epiphyseal dysplasia	Factor H V X XI XII XIIIA XIIIB deficiency	0.842487
Melanoma	Leukoencephalopathy with vanishing white matter	0.842283
Leigh syndrome	Hemolytic anemia	0.842095
Hemolytic anemia	Glycogen storage disease	0.841967
Thrombophilia	Ehlers-Danlos syndrome	0.840937
Epiphyseal dysplasia	Ehlers-Danlos syndrome	0.840898
Thrombophilia	Epiphyseal dysplasia	0.840351
Bare lymphocyte syndrome	Multiple sclerosis	0.840156
Thyroid adenoma or carcinoma	Melanoma	0.83914
Prostate cancer	Gastric cancer	0.838018
Ovarian cancer or carinoma	Brachydactyly	0.837631
Mitochondrial DNA depletion syndrome	Pheochromocytoma	0.837544
Thyroid adenoma or carcinoma	Pheochromocytoma	0.836074
Osteoporosis	Migraine	0.835592
Alzheimer disease	Thrombophilia	0.835074
Maturity onset diabetes of the young	Waardenburg syndrome	0.83354
Anemia	Hemochromatosis	0.833051
Epidermolysis bullosa	Ehlers-Danlos syndrome	0.832121
Amyloidosis	Hemochromatosis	0.831767
Asthma	Atopy	0.831042
Systemic lupus erythematosus	Immunodeficiency due to defect in CD3 or with hyper-IgM	0.830972
Zellweger syndrome	Mitochondrial complex I/II/III deficiency	0.830601
Complement system deficiency	Epidermolysis bullosa	0.830187
Gastric cancer	Pancreatic cancer or carcinoma	0.830031
Glycogen storage disease	Mucopolysaccharidosis	0.829656
Factor H V X XI XII XIIIA XIIIB deficiency	Spondyloepiphyseal dysplasia	0.828894
Colon cancer	Lymphoma	0.828076
Coronary artery or coronary heart disease	Hypercholesterolemia	0.828037
Long QT syndrome	Pseudohypoaldosteronism	0.826803
Ovarian cancer or carinoma	Xeroderma pigmentosum	0.826679
Epiphyseal dysplasia	Spondyloepiphyseal dysplasia	0.826405
Macular degeneration	Factor H V X XI XII XIIIA XIIIB deficiency	0.826202
Ceroid-lipofuscinosis	Walker-Warburg syndrome	0.825075
Long QT syndrome	Myasthenic syndrome	0.824601
Ectodermal dysplasia	Immunodeficiency due to defect in CD3 or with hyper-IgM	0.824597
Alzheimer disease	Factor H V X XI XII XIIIA XIIIB deficiency	0.823555
Cardiomyopathy	Long QT syndrome	0.822549
Ehlers-Danlos syndrome	Spondyloepiphyseal dysplasia	0.822367
Alzheimer disease	Complement system deficiency	0.821611
Blood group	Malaria	0.821282
Atopy	Multiple sclerosis	0.819012
Deafness	Usher syndrome	0.818742
Hepatocellular carcinoma	Hirschsprung disease	0.81874
Epilepsy	Bartter syndrome	0.818066
Immunodeficiency due to defect in CD3 or with hyper-IgM	Multiple sclerosis	0.818018
Thyroid adenoma or carcinoma	Ovarian cancer or carinoma	0.817942
Pseudohypoaldosteronism	Migraine	0.81714
Rheumatoid arthritis	Crohn disease	0.816998
Alzheimer disease	Migraine	0.816765
Parkinson disease	Pheochromocytoma	0.815836
Factor H V X XI XII XIIIA XIIIB deficiency	Amyloidosis	0.815151
Congenital disorder of glycosylation	Walker-Warburg syndrome	0.814953
Parkinson disease	Dementia	0.814919
Fanconi anemia	Microcephaly	0.814677
Charcot-Marie-Tooth disease	Neuropathy	0.813904
Maturity onset diabetes of the young	Lipodystrophy	0.813644
Mitochondrial complex I/II/III deficiency	Porphyria	0.81343
Complement system deficiency	Hypercholesterolemia	0.813237
Coronary artery or coronary heart disease	Migraine	0.812857
Mitochondrial complex I/II/III deficiency	Refsum disease	0.812706
Myasthenic syndrome	Pseudohypoaldosteronism	0.812394
Microphthalmia	Holoprosencephaly	0.811499
Mycobacterial infection or mycobacterium tuberculosis	Severe combined immunodeficiency	0.811471
Thrombophilia	Hemochromatosis	0.811436
Multiple sclerosis	Migraine	0.811249
Rheumatoid arthritis	Severe combined immunodeficiency	0.811189
Breast cancer	Lymphoma	0.810835
Alzheimer disease	Coronary artery or coronary heart disease	0.810656
Hypercholesterolemia	Maturity onset diabetes of the young	0.809916
Severe combined immunodeficiency	Migraine	0.809576
Hepatocellular carcinoma	Pheochromocytoma	0.809143
Factor H V X XI XII XIIIA XIIIB deficiency	Atopy	0.80911
Myocardial infarction	Dementia	0.808905
Adrenoleukodystrophy	Mitochondrial DNA depletion syndrome	0.808851
Congenital disorder of glycosylation	Glycogen storage disease	0.808084
Pancreatic cancer or carcinoma	Brachydactyly	0.807971
Pancreatic cancer or carcinoma	Holoprosencephaly	0.807786
Pancreatic cancer or carcinoma	Pheochromocytoma	0.807692
Malaria	Mycobacterial infection or mycobacterium tuberculosis	0.807389
Malaria	Atopy	0.806456
Microphthalmia	Waardenburg syndrome	0.80618
Renal or renal cell carcinoma	Maturity onset diabetes of the young	0.805238
Prostate cancer	Waardenburg syndrome	0.805165
Thyroid adenoma or carcinoma	Hepatocellular carcinoma	0.804877
Gastric cancer	Brachydactyly	0.804621
Macular degeneration	Hypercholesterolemia	0.804532
Complement system deficiency	Atopy	0.804051
Coronary artery or coronary heart disease	Amyloidosis	0.802796
Colon cancer	Renal or renal cell carcinoma	0.802227
Hypothyroidism	Migraine	0.801793
Xeroderma pigmentosum	Melanoma	0.801787
Ovarian cancer or carinoma	Migraine	0.801213
Alzheimer disease	Ovarian cancer or carinoma	0.801084
Brachydactyly	Maturity onset diabetes of the young	0.799801
Malaria	Myocardial infarction	0.798986
Thyroid adenoma or carcinoma	Pancreatic cancer or carcinoma	0.798961
Epidermolysis bullosa	Factor H V X XI XII XIIIA XIIIB deficiency	0.798148
Epiphyseal dysplasia	Amyloidosis	0.797819
Schizophrenia	Central hypoventilation syndrome	0.797352
Bartter syndrome	Migraine	0.796977
Myocardial infarction	Multiple sclerosis	0.795798
Thrombophilia	Hypercholesterolemia	0.79567
Rheumatoid arthritis	Migraine	0.79558
Ehlers-Danlos syndrome	Amelogenesis imperfecta	0.795487
Muscular dystrophy	Ehlers-Danlos syndrome	0.794705
Renal or renal cell carcinoma	Ovarian cancer or carinoma	0.79431
Hepatocellular carcinoma	Renal or renal cell carcinoma	0.792917
Leigh syndrome	Porphyria	0.792002
Myopathy	Atrial fibrillation or Atrial septal defect	0.791439
Breast cancer	Thyroid adenoma or carcinoma	0.791263
Mitochondrial DNA depletion syndrome	Refsum disease	0.791224
Leigh syndrome	Adrenoleukodystrophy	0.791202
Hemolytic anemia	Pheochromocytoma	0.790882
Malaria	Immunodeficiency due to defect in CD3 or with hyper-IgM	0.790797
Mitochondrial complex I/II/III deficiency	Pheochromocytoma	0.790769
Dementia	Amyloidosis	0.790494
Leukoencephalopathy with vanishing white matter	Combined oxidative phosphorylation deficiency	0.790481
Parkinson disease	Central hypoventilation syndrome	0.790465
Hypercholesterolemia	Hemochromatosis	0.790342
Gastric cancer	Rheumatoid arthritis	0.790123
Myocardial infarction	Epiphyseal dysplasia	0.790062
Lymphoma	Ovarian cancer or carinoma	0.789268
Waardenburg syndrome	Pheochromocytoma	0.788572
Breast cancer	Gastric cancer	0.788177
Malaria	Migraine	0.787791
Colon cancer	Prostate cancer	0.787269
Ovarian cancer or carinoma	Waardenburg syndrome	0.786834
Alzheimer disease	Macular degeneration	0.786427
Amyloidosis	Maturity onset diabetes of the young	0.786427
Hepatocellular carcinoma	Xeroderma pigmentosum	0.785789
Hypertension	Migraine	0.784431
Corneal dystrophy	Epiphyseal dysplasia	0.784426
Obesity	Hypercholesterolemia	0.784291
Myocardial infarction	Migraine	0.783733
Systemic lupus erythematosus	Atopy	0.783408
Cardiomyopathy	Epidermolysis bullosa	0.782788
Leukemia	Pancreatic cancer or carcinoma	0.78268
Hypercholesterolemia	Factor H V X XI XII XIIIA XIIIB deficiency	0.782502
Hypothyroidism	Hirschsprung disease	0.782119
Epiphyseal dysplasia	Hypothyroidism	0.781958
Ehlers-Danlos syndrome	Amyloidosis	0.7818
Malaria	Severe combined immunodeficiency	0.781591
Leukemia	Ovarian cancer or carinoma	0.781566
Microphthalmia	Brachydactyly	0.781374
Multiple sclerosis	Crohn disease	0.781152
Rheumatoid arthritis	Mycobacterial infection or mycobacterium tuberculosis	0.780925
Ovarian cancer or carinoma	Pheochromocytoma	0.780911
Epilepsy	Myasthenic syndrome	0.780895
Leigh syndrome	Microcephaly	0.78077
Macular degeneration	Myocardial infarction	0.780769
Gastric cancer	Multiple sclerosis	0.78034
Mycobacterial infection or mycobacterium tuberculosis	Migraine	0.78025
Central hypoventilation syndrome	Hypothyroidism	0.779906
Gastric cancer	Hirschsprung disease	0.77977
Ehlers-Danlos syndrome	Osteoporosis	0.779402
Rheumatoid arthritis	Immunodeficiency due to defect in CD3 or with hyper-IgM	0.778872
Systemic lupus erythematosus	Hypothyroidism	0.778748
Epilepsy	Long QT syndrome	0.778419
Hepatocellular carcinoma	Atrial fibrillation or Atrial septal defect	0.777493
Myocardial infarction	Factor H V X XI XII XIIIA XIIIB deficiency	0.777188
Myocardial infarction	Ehlers-Danlos syndrome	0.777183
Crohn disease	Migraine	0.777145
Ovarian cancer or carinoma	Maturity onset diabetes of the young	0.77714
Myocardial infarction	Atopy	0.77691
Atopy	Hemochromatosis	0.776873
Parkinson disease	Hirschsprung disease	0.776203
Mycobacterial infection or mycobacterium tuberculosis	Ehlers-Danlos syndrome	0.776138
Ectodermal dysplasia	Ovarian cancer or carinoma	0.775805
Rheumatoid arthritis	Hypothyroidism	0.77536
Epilepsy	Migraine	0.774956
Gastric cancer	Melanoma	0.774915
Leigh syndrome	Glaucoma	0.774587
Gastric cancer	Thyroid adenoma or carcinoma	0.774331
Mental retardation	Autism	0.773975
Complement system deficiency	Spondyloepiphyseal dysplasia	0.773711
Leukemia	Severe combined immunodeficiency	0.773569
Muscular dystrophy	Epiphyseal dysplasia	0.773282
Renal or renal cell carcinoma	Melanoma	0.772988
Prostate cancer	Maturity onset diabetes of the young	0.772728
Bare lymphocyte syndrome	Maturity onset diabetes of the young	0.772669
Hepatocellular carcinoma	Waardenburg syndrome	0.77249
Macular degeneration	Coronary artery or coronary heart disease	0.772234
Leigh syndrome	Anemia	0.771809
Epiphyseal dysplasia	Mycobacterial infection or mycobacterium tuberculosis	0.771658
Brachydactyly	Waardenburg syndrome	0.771616
Hepatocellular carcinoma	Multiple sclerosis	0.771096
Epiphyseal dysplasia	Amelogenesis imperfecta	0.770757
Bare lymphocyte syndrome	Atrial fibrillation or Atrial septal defect	0.770621
Thyroid adenoma or carcinoma	Central hypoventilation syndrome	0.77062
Pancreatic cancer or carcinoma	Lymphoma	0.770474
Malaria	Systemic lupus erythematosus	0.770456
Atrial fibrillation or Atrial septal defect	Migraine	0.770001
Ectodermal dysplasia	Crohn disease	0.769419
Skin/hair/eye pigmentation	Waardenburg syndrome	0.768959
Epiphyseal dysplasia	Mucopolysaccharidosis	0.76891
Usher syndrome	Joubert syndrome	0.768909
Spastic ataxia or spastic paraplegia	Amyotrophic lateral sclerosis	0.768749
Renal or renal cell carcinoma	Xeroderma pigmentosum	0.76846
Hepatocellular carcinoma	Central hypoventilation syndrome	0.768175
Colon cancer	Immunodeficiency due to defect in CD3 or with hyper-IgM	0.768068
Mitochondrial complex I/II/III deficiency	Adrenoleukodystrophy	0.76693
Spastic ataxia or spastic paraplegia	Leukoencephalopathy with vanishing white matter	0.766771
Corneal dystrophy	Amelogenesis imperfecta	0.766263
Alzheimer disease	Hepatocellular carcinoma	0.766245
Myocardial infarction	Mycobacterial infection or mycobacterium tuberculosis	0.766182
Colon cancer	Thyroid adenoma or carcinoma	0.766167
Amyotrophic lateral sclerosis	Dementia	0.76587
Hemolytic anemia	Mitochondrial DNA depletion syndrome	0.765661
Asthma	Rheumatoid arthritis	0.765235
Alzheimer disease	Gastric cancer	0.764724
Muscular dystrophy	Epidermolysis bullosa	0.76418
Lymphoma	Severe combined immunodeficiency	0.763496
Hypertension	Pseudohypoaldosteronism	0.763228
Systemic lupus erythematosus	Bare lymphocyte syndrome	0.763168
Macular degeneration	Amyloidosis	0.762624
Breast cancer	Migraine	0.762457
Leigh syndrome	Refsum disease	0.76209
Combined oxidative phosphorylation deficiency	Pheochromocytoma	0.761584
Hemolytic anemia	Anemia	0.761367
Holoprosencephaly	Maturity onset diabetes of the young	0.761248
Alzheimer disease	Hirschsprung disease	0.761238
Dystonia	Immunodeficiency due to defect in CD3 or with hyper-IgM	0.761186
Atopy	Migraine	0.761017
Myocardial infarction	Immunodeficiency due to defect in CD3 or with hyper-IgM	0.760813
Gastric cancer	Ectodermal dysplasia	0.760723
Macular degeneration	Cone or cone-rod dystrophy	0.760577
Hypertension	Hirschsprung disease	0.760502
Cataract	Myopathy	0.760401
Epilepsy	Pseudohypoaldosteronism	0.76007
Prostate cancer	Melanoma	0.76002
Melanoma	Migraine	0.759986
Hirschsprung disease	Migraine	0.759059
Charcot-Marie-Tooth disease	Waardenburg syndrome	0.758991
Epiphyseal dysplasia	Osteoporosis	0.758986
Coronary artery or coronary heart disease	Thrombophilia	0.758629
Dystonia	Migraine	0.758376
Porphyria	Maturity onset diabetes of the young	0.757054
Hepatocellular carcinoma	Brachydactyly	0.756955
Diabetes mellitus	Multiple sclerosis	0.756863
Hemolytic anemia	Mitochondrial complex I/II/III deficiency	0.75615
Central hypoventilation syndrome	Holoprosencephaly	0.756103
Epidermolysis bullosa	Ichthyosis	0.756067
Leigh syndrome	Leukoencephalopathy with vanishing white matter	0.755957
Pancreatic cancer or carcinoma	Renal or renal cell carcinoma	0.755046
Epidermolysis bullosa	Thrombophilia	0.754991
Systemic lupus erythematosus	Migraine	0.754979
Myopathy	Myasthenic syndrome	0.754953
Obesity	Coronary artery or coronary heart disease	0.754819
Microphthalmia	Maturity onset diabetes of the young	0.754726
Prostate cancer	Lymphoma	0.754679
Glycogen storage disease	Amyloidosis	0.754075
Leukemia	Waardenburg syndrome	0.754006
Asthma	Mycobacterial infection or mycobacterium tuberculosis	0.753748
Diabetes mellitus	Obesity	0.75354
Osteopetrosis	Migraine	0.753528
Fanconi anemia	Lymphoma	0.753518
Macular degeneration	Atopy	0.753324
Charcot-Marie-Tooth disease	Amyotrophic lateral sclerosis	0.753222
Lymphoma	Melanoma	0.752502
Hypertension	Bartter syndrome	0.752266
Bare lymphocyte syndrome	Bartter syndrome	0.751985
Macular degeneration	Thrombophilia	0.751456
Anemia	Bartter syndrome	0.751374
Neuropathy	Spastic ataxia or spastic paraplegia	0.750595
Epiphyseal dysplasia	Hypercholesterolemia	0.750574
Cataract	Atrial fibrillation or Atrial septal defect	0.750523
Maturity onset diabetes of the young	Atrial fibrillation or Atrial septal defect	0.75051
Macular degeneration	Epiphyseal dysplasia	0.749561
Hepatocellular carcinoma	Ectodermal dysplasia	0.749513
Asthma	Myocardial infarction	0.749395
Blood group	Bartter syndrome	0.749281
Gastric cancer	Amyloidosis	0.748584
Parkinson disease	Amyotrophic lateral sclerosis	0.74764
Alzheimer disease	Immunodeficiency due to defect in CD3 or with hyper-IgM	0.747542
Alzheimer disease	Glaucoma	0.747134
Pancreatic cancer or carcinoma	Migraine	0.746729
Ovarian cancer or carinoma	Hirschsprung disease	0.746519
Neuropathy	Amyotrophic lateral sclerosis	0.745989
Hypercholesterolemia	Adrenoleukodystrophy	0.745689
Thyroid adenoma or carcinoma	Waardenburg syndrome	0.745503
Renal or renal cell carcinoma	Waardenburg syndrome	0.744161
Leukemia	Hepatocellular carcinoma	0.743969
Leukemia	Thyroid adenoma or carcinoma	0.743673
Gastric cancer	Maturity onset diabetes of the young	0.743167
Zellweger syndrome	Ceroid-lipofuscinosis	0.743167
Epidermolysis bullosa	Ectodermal dysplasia	0.743134
Amyotrophic lateral sclerosis	Spinal muscular atrophy	0.743073
Thyroid adenoma or carcinoma	Hirschsprung disease	0.742973
Asthma	Migraine	0.742925
Malaria	Ectodermal dysplasia	0.742723
Gastric cancer	Migraine	0.742613
Fanconi anemia	Migraine	0.74254
Hemochromatosis	Migraine	0.742391
Complement system deficiency	Multiple sclerosis	0.742338
Mycobacterial infection or mycobacterium tuberculosis	Atopy	0.7421
Corneal dystrophy	Ehlers-Danlos syndrome	0.741728
Amyotrophic lateral sclerosis	Pheochromocytoma	0.741168
Hepatocellular carcinoma	Holoprosencephaly	0.741153
Leukemia	Colon cancer	0.74103
Complement system deficiency	Mycobacterial infection or mycobacterium tuberculosis	0.740858
Thrombophilia	Hirschsprung disease	0.740656
Hypertension	Atrial fibrillation or Atrial septal defect	0.740413
Glycogen storage disease	Ceroid-lipofuscinosis	0.740348
Malaria	Coronary artery or coronary heart disease	0.739996
Thyroid adenoma or carcinoma	Xeroderma pigmentosum	0.739921
Epiphyseal dysplasia	Brachydactyly	0.739666
Cardiomyopathy	Leigh syndrome	0.739401
Immunodeficiency due to defect in CD3 or with hyper-IgM	Migraine	0.739173
Hypercholesterolemia	Immunodeficiency due to defect in CD3 or with hyper-IgM	0.739049
Holoprosencephaly	Hirschsprung disease	0.738693
Hermansky-Pudlak syndrome	Waardenburg syndrome	0.738376
Parkinson disease	Mitochondrial complex I/II/III deficiency	0.738057
Prostate cancer	Brachydactyly	0.737643
Coronary artery or coronary heart disease	Hirschsprung disease	0.737596
Asthma	Malaria	0.737535
Coronary artery or coronary heart disease	Gastric cancer	0.736698
Mycobacterial infection or mycobacterium tuberculosis	Factor H V X XI XII XIIIA XIIIB deficiency	0.736619
Bartter syndrome	Atrial fibrillation or Atrial septal defect	0.736473
Amyotrophic lateral sclerosis	Microcephaly	0.736367
Coronary artery or coronary heart disease	Multiple sclerosis	0.735916
Malaria	Rheumatoid arthritis	0.735751
Prostate cancer	Holoprosencephaly	0.73557
Macular degeneration	Multiple sclerosis	0.735219
Congenital disorder of glycosylation	Ceroid-lipofuscinosis	0.734971
Alzheimer disease	Spondyloepiphyseal dysplasia	0.734954
Central hypoventilation syndrome	Maturity onset diabetes of the young	0.734932
Ovarian cancer or carinoma	Central hypoventilation syndrome	0.734926
Pancreatic cancer or carcinoma	Central hypoventilation syndrome	0.73481
Hypothyroidism	Holoprosencephaly	0.734742
Blood group	Atopy	0.734738
Hepatocellular carcinoma	Immunodeficiency due to defect in CD3 or with hyper-IgM	0.734615
Bare lymphocyte syndrome	Migraine	0.734417
Diabetes mellitus	Hepatocellular carcinoma	0.734367
Thyroid adenoma or carcinoma	Migraine	0.734008
Spinal muscular atrophy	Walker-Warburg syndrome	0.733683
Hypercholesterolemia	Hirschsprung disease	0.733583
Parkinson disease	Leigh syndrome	0.733313
Coronary artery or coronary heart disease	Factor H V X XI XII XIIIA XIIIB deficiency	0.732742
Mycobacterial infection or mycobacterium tuberculosis	Maturity onset diabetes of the young	0.732345
Spastic ataxia or spastic paraplegia	Combined oxidative phosphorylation deficiency	0.732237
Obesity	Central hypoventilation syndrome	0.732132
Diabetes mellitus	Lipodystrophy	0.732004
Mitochondrial DNA depletion syndrome	Microcephaly	0.732001
Coronary artery or coronary heart disease	Maturity onset diabetes of the young	0.731961
Gastric cancer	Immunodeficiency due to defect in CD3 or with hyper-IgM	0.731853
Spinocerebellar ataxia	Xeroderma pigmentosum	0.731626
Cataract	Epiphyseal dysplasia	0.731421
Bare lymphocyte syndrome	Central hypoventilation syndrome	0.731098
Corneal dystrophy	Amyloidosis	0.730906
Hypothyroidism	Maturity onset diabetes of the young	0.73083
Neuropathy	Lipodystrophy	0.730003
Complement system deficiency	Brachydactyly	0.729723
Alzheimer disease	Parkinson disease	0.729065
Cardiomyopathy	Ovarian cancer or carinoma	0.729041
Ovarian cancer or carinoma	Bare lymphocyte syndrome	0.728914
Ovarian cancer or carinoma	Spinal muscular atrophy	0.728663
Bare lymphocyte syndrome	Hypothyroidism	0.728351
Myocardial infarction	Hirschsprung disease	0.728117
Obesity	Migraine	0.727861
Myocardial infarction	Severe combined immunodeficiency	0.727763
Hypercholesterolemia	Spondyloepiphyseal dysplasia	0.72766
Colon cancer	Fanconi anemia	0.727353
Alzheimer disease	Atopy	0.727345
Thyroid adenoma or carcinoma	Multiple sclerosis	0.727192
Coronary artery or coronary heart disease	Mucopolysaccharidosis	0.727028
Mycobacterial infection or mycobacterium tuberculosis	Hemochromatosis	0.72674
Charcot-Marie-Tooth disease	Ovarian cancer or carinoma	0.726473
Blood group	Factor H V X XI XII XIIIA XIIIB deficiency	0.725674
Walker-Warburg syndrome	Microcephaly	0.725564
Gastric cancer	Waardenburg syndrome	0.725109
Amyotrophic lateral sclerosis	Ovarian cancer or carinoma	0.724559
Atopy	Crohn disease	0.724497
Cataract	Epidermolysis bullosa	0.724452
Dystonia	Myasthenic syndrome	0.723895
Prostate cancer	Xeroderma pigmentosum	0.723763
Hypothyroidism	Brachydactyly	0.723693
Alzheimer disease	Schizophrenia	0.723486
Complement system deficiency	Amelogenesis imperfecta	0.723433
Hepatocellular carcinoma	Migraine	0.72302
Hypercholesterolemia	Ceroid-lipofuscinosis	0.722765
Complement system deficiency	Corneal dystrophy	0.722455
Rheumatoid arthritis	Brachydactyly	0.722188
Malaria	Gastric cancer	0.722033
Spinal muscular atrophy	Mucopolysaccharidosis	0.721827
Thrombophilia	Mycobacterial infection or mycobacterium tuberculosis	0.721423
Asthma	Coronary artery or coronary heart disease	0.720382
Cataract	Microphthalmia	0.720189
Colon cancer	Pheochromocytoma	0.720131
Leukemia	Melanoma	0.720107
Coronary artery or coronary heart disease	Central hypoventilation syndrome	0.719978
Maturity onset diabetes of the young	Multiple sclerosis	0.719778
Blood group	Myasthenic syndrome	0.719768
Myopathy	Long QT syndrome	0.719732
Mitochondrial complex I/II/III deficiency	Leukoencephalopathy with vanishing white matter	0.719479
Coronary artery or coronary heart disease	Mycobacterial infection or mycobacterium tuberculosis	0.719477
Brachydactyly	Pheochromocytoma	0.719371
Epidermolysis bullosa	Corneal dystrophy	0.719257
Long QT syndrome	Migraine	0.719084
Mycobacterial infection or mycobacterium tuberculosis	Bare lymphocyte syndrome	0.718859
Epidermolysis bullosa	Amelogenesis imperfecta	0.718776
Gastric cancer	Central hypoventilation syndrome	0.718464
Systemic lupus erythematosus	Crohn disease	0.718456
Osteoporosis	Night blindness	0.718193
Thrombophilia	Amelogenesis imperfecta	0.718049
Coronary artery or coronary heart disease	Complement system deficiency	0.717694
Hepatocellular carcinoma	Lipodystrophy	0.717677
Amyloidosis	Immunodeficiency due to defect in CD3 or with hyper-IgM	0.717651
Hepatocellular carcinoma	Myopathy	0.717442
Dystonia	Leukoencephalopathy with vanishing white matter	0.717363
Xeroderma pigmentosum	Migraine	0.717018
Myasthenic syndrome	Night blindness	0.716911
Macular degeneration	Ehlers-Danlos syndrome	0.716655
Rheumatoid arthritis	Atopy	0.716351
Glycogen storage disease	Porphyria	0.716144
Charcot-Marie-Tooth disease	Lipodystrophy	0.715941
Cardiomyopathy	Walker-Warburg syndrome	0.715907
Leukemia	Prostate cancer	0.715881
Epidermolysis bullosa	Spondyloepiphyseal dysplasia	0.715877
Mitochondrial complex I/II/III deficiency	Anemia	0.715546
Mitochondrial complex I/II/III deficiency	Glaucoma	0.715265
Dystonia	Bartter syndrome	0.715239
Colon cancer	Multiple sclerosis	0.715183
Ovarian cancer or carinoma	Myasthenic syndrome	0.714562
Glaucoma	Refsum disease	0.714143
Rheumatoid arthritis	Maturity onset diabetes of the young	0.713922
Hemolytic anemia	Porphyria	0.713887
Thrombophilia	Spondyloepiphyseal dysplasia	0.713865
Thyroid adenoma or carcinoma	Maturity onset diabetes of the young	0.71347
Macular degeneration	Migraine	0.713441
Gastric cancer	Lymphoma	0.713238
Myopathy	Spinal muscular atrophy	0.713232
Autism	Holoprosencephaly	0.713014
Thyroid adenoma or carcinoma	Holoprosencephaly	0.712933
Factor H V X XI XII XIIIA XIIIB deficiency	Amelogenesis imperfecta	0.712762
Epidermolysis bullosa	Amyotrophic lateral sclerosis	0.712552
Obesity	Hirschsprung disease	0.712398
Breast cancer	Maturity onset diabetes of the young	0.712254
Brachydactyly	Migraine	0.7122
Myopathy	Ovarian cancer or carinoma	0.711789
Leukoencephalopathy with vanishing white matter	Mitochondrial DNA depletion syndrome	0.711718
Macular degeneration	Night blindness	0.711484
Breast cancer	Waardenburg syndrome	0.711417
Amyotrophic lateral sclerosis	Glaucoma	0.711328
Myocardial infarction	Epidermolysis bullosa	0.711314
Hepatocellular carcinoma	Hypothyroidism	0.710745
Breast cancer	Pheochromocytoma	0.710714
Hemochromatosis	Maturity onset diabetes of the young	0.710646
Zellweger syndrome	Glaucoma	0.710613
Asthma	Complement system deficiency	0.71056
Microphthalmia	Central hypoventilation syndrome	0.710539
Fanconi anemia	Mucopolysaccharidosis	0.710407
Thyroid adenoma or carcinoma	Renal or renal cell carcinoma	0.710265
Malaria	Thrombophilia	0.710116
Gastric cancer	Pheochromocytoma	0.709942
Myasthenic syndrome	Multiple sclerosis	0.709939
Diabetes mellitus	Gastric cancer	0.70984
Glycogen storage disease	Walker-Warburg syndrome	0.709721
Gastric cancer	Myocardial infarction	0.709149
Ceroid-lipofuscinosis	Lipodystrophy	0.70909
Ectodermal dysplasia	Multiple sclerosis	0.708958
Hemolytic anemia	Mucopolysaccharidosis	0.708952
Gastric cancer	Holoprosencephaly	0.70877
Coronary artery or coronary heart disease	Atopy	0.708663
Factor H V X XI XII XIIIA XIIIB deficiency	Hirschsprung disease	0.70866
Hypercholesterolemia	Bartter syndrome	0.708563
Ovarian cancer or carinoma	Immunodeficiency due to defect in CD3 or with hyper-IgM	0.708522
Complement system deficiency	Hemochromatosis	0.708243
Epidermolysis bullosa	Joubert syndrome	0.708184
Leukemia	Gastric cancer	0.708124
Dystonia	Melanoma	0.70757
Hepatocellular carcinoma	Hypercholesterolemia	0.707363
Complement system deficiency	Systemic lupus erythematosus	0.707247
Thrombophilia	Maturity onset diabetes of the young	0.706864
Prostate cancer	Renal or renal cell carcinoma	0.706614
Coronary artery or coronary heart disease	Epiphyseal dysplasia	0.706588
Myopathy	Walker-Warburg syndrome	0.706454
Epiphyseal dysplasia	Night blindness	0.706333
Hemochromatosis	Multiple sclerosis	0.706212
Ovarian cancer or carinoma	Atrial fibrillation or Atrial septal defect	0.706209
Retinitis pigmentosa	Usher syndrome	0.705985
Systemic lupus erythematosus	Factor H V X XI XII XIIIA XIIIB deficiency	0.705968
Spinal muscular atrophy	Pheochromocytoma	0.705744
Macular degeneration	Malaria	0.704882
Melanoma	Brachydactyly	0.704769
Pseudohypoaldosteronism	Atrial fibrillation or Atrial septal defect	0.704344
Leukemia	Central hypoventilation syndrome	0.703894
Mycobacterial infection or mycobacterium tuberculosis	Immunodeficiency due to defect in CD3 or with hyper-IgM	0.703784
Hepatocellular carcinoma	Myasthenic syndrome	0.703732
Hypercholesterolemia	Atopy	0.703682
Adrenoleukodystrophy	Glaucoma	0.703583
Pancreatic cancer or carcinoma	Waardenburg syndrome	0.703252
Hemolytic anemia	Combined oxidative phosphorylation deficiency	0.70324
Bare lymphocyte syndrome	Waardenburg syndrome	0.702836
Brachydactyly	Pseudohypoaldosteronism	0.702607
Malaria	Hepatocellular carcinoma	0.702601
Hepatocellular carcinoma	Lymphoma	0.702551
Factor H V X XI XII XIIIA XIIIB deficiency	Osteoporosis	0.702533
Atopy	Immunodeficiency due to defect in CD3 or with hyper-IgM	0.702496
Night blindness	Hypothyroidism	0.702451
Prostate cancer	Multiple sclerosis	0.702325
Coronary artery or coronary heart disease	Ovarian cancer or carinoma	0.702282
Leukemia	Holoprosencephaly	0.702265
Myocardial infarction	Spondyloepiphyseal dysplasia	0.702155
Immunodeficiency due to defect in CD3 or with hyper-IgM	Hypothyroidism	0.701995
Colon cancer	Rheumatoid arthritis	0.701414
Thrombophilia	Atopy	0.701271
Leukemia	Lymphoma	0.701244
Leukemia	Breast cancer	0.701235
Myocardial infarction	Hepatocellular carcinoma	0.701122
Malaria	Complement system deficiency	0.701081
Myasthenic syndrome	Migraine	0.700962
Spondyloepiphyseal dysplasia	Mucopolysaccharidosis	0.700902
Obesity	Malaria	0.700879
Diabetes mellitus	Ovarian cancer or carinoma	0.7007
Prostate cancer	Migraine	0.700474
Pancreatic cancer or carcinoma	Maturity onset diabetes of the young	0.700394
Diabetes mellitus	Hypercholesterolemia	0.700076
Diabetes mellitus	Prostate cancer	0.699776
Alzheimer disease	Hemochromatosis	0.699664
Autism	Brachydactyly	0.699518
Alzheimer disease	Hypertension	0.699495
Ovarian cancer or carinoma	Joubert syndrome	0.699434
Cataract	Ichthyosis	0.699276
Colon cancer	Systemic lupus erythematosus	0.699265
Pancreatic cancer or carcinoma	Immunodeficiency due to defect in CD3 or with hyper-IgM	0.699188
Charcot-Marie-Tooth disease	Spastic ataxia or spastic paraplegia	0.698927
Macular degeneration	Mycobacterial infection or mycobacterium tuberculosis	0.698754
Central hypoventilation syndrome	Migraine	0.698541
Usher syndrome	Night blindness	0.698461
Corneal dystrophy	Thrombophilia	0.698108
Macular degeneration	Spondyloepiphyseal dysplasia	0.697859
Charcot-Marie-Tooth disease	Spinal muscular atrophy	0.69765
Coronary artery or coronary heart disease	Ehlers-Danlos syndrome	0.697626
Coronary artery or coronary heart disease	Osteoporosis	0.697146
Coronary artery or coronary heart disease	Hepatocellular carcinoma	0.697094
Neuropathy	Pheochromocytoma	0.69709
Systemic lupus erythematosus	Mycobacterial infection or mycobacterium tuberculosis	0.697062
Leukemia	Brachydactyly	0.696934
Hypertension	Coronary artery or coronary heart disease	0.696721
Corneal dystrophy	Maturity onset diabetes of the young	0.69632
Complement system deficiency	Osteopetrosis	0.696172
Alzheimer disease	Ehlers-Danlos syndrome	0.695931
Complement system deficiency	Immunodeficiency due to defect in CD3 or with hyper-IgM	0.695668
Spinal muscular atrophy	Waardenburg syndrome	0.695621
Dystonia	Hypothyroidism	0.695333
Diabetes mellitus	Mycobacterial infection or mycobacterium tuberculosis	0.69528
Skin/hair/eye pigmentation	Hermansky-Pudlak syndrome	0.694938
Ceroid-lipofuscinosis	Atopy	0.694835
Neuropathy	Central hypoventilation syndrome	0.694586
Hypercholesterolemia	Central hypoventilation syndrome	0.694524
Obesity	Lipodystrophy	0.694445
Breast cancer	Renal or renal cell carcinoma	0.694438
Parkinson disease	Dystonia	0.693972
Macular degeneration	Epidermolysis bullosa	0.693914
Retinitis pigmentosa	Macular degeneration	0.693826
Hermansky-Pudlak syndrome	Ceroid-lipofuscinosis	0.693811
Cardiomyopathy	Lipodystrophy	0.693746
Asthma	Systemic lupus erythematosus	0.693595
Prostate cancer	Central hypoventilation syndrome	0.693548
Osteoporosis	Osteopetrosis	0.693536
Colon cancer	Migraine	0.693357
Macular degeneration	Dystonia	0.693117
Macular degeneration	Maturity onset diabetes of the young	0.692692
Xeroderma pigmentosum	Glaucoma	0.69268
Hepatocellular carcinoma	Dementia	0.692658
Breast cancer	Bare lymphocyte syndrome	0.692597
Factor H V X XI XII XIIIA XIIIB deficiency	Hemochromatosis	0.692536
Hepatocellular carcinoma	Bare lymphocyte syndrome	0.692507
Charcot-Marie-Tooth disease	Myopathy	0.692314
Gastric cancer	Hypothyroidism	0.692095
Skin/hair/eye pigmentation	Hirschsprung disease	0.691703
Rheumatoid arthritis	Central hypoventilation syndrome	0.691519
Malaria	Hirschsprung disease	0.691341
Microphthalmia	Amelogenesis imperfecta	0.691156
Thyroid adenoma or carcinoma	Bare lymphocyte syndrome	0.691075
Renal or renal cell carcinoma	Holoprosencephaly	0.690938
Muscular dystrophy	Long QT syndrome	0.69093
Atopy	Amyloidosis	0.690755
Myocardial infarction	Maturity onset diabetes of the young	0.690408
Glaucoma	Walker-Warburg syndrome	0.690384
Blood group	Alzheimer disease	0.690349
Alzheimer disease	Malaria	0.690122
Ovarian cancer or carinoma	Usher syndrome	0.68979
Renal or renal cell carcinoma	Lipodystrophy	0.689765
Long QT syndrome	Anemia	0.689725
Long QT syndrome	Microcephaly	0.689608
Osteoporosis	Bartter syndrome	0.689555
Atrial fibrillation or Atrial septal defect	Waardenburg syndrome	0.689355
Dystonia	Bare lymphocyte syndrome	0.688896
Gastric cancer	Mycobacterial infection or mycobacterium tuberculosis	0.688838
Severe combined immunodeficiency	Hemochromatosis	0.688378
Leigh syndrome	Amyotrophic lateral sclerosis	0.688304
Lymphoma	Multiple sclerosis	0.688249
Cardiomyopathy	Ichthyosis	0.688235
Long QT syndrome	Osteoporosis	0.688164
Myocardial infarction	Hypothyroidism	0.688025
Renal or renal cell carcinoma	Bare lymphocyte syndrome	0.687913
Obesity	Hypothyroidism	0.687578
Schizophrenia	Melanoma	0.687528
Melanoma	Waardenburg syndrome	0.687362
Cardiomyopathy	Cataract	0.687322
Dystonia	Pseudohypoaldosteronism	0.687255
Hypertension	Maturity onset diabetes of the young	0.687129
Amyloidosis	Migraine	0.687022
Leukemia	Renal or renal cell carcinoma	0.687011
Holoprosencephaly	Multiple sclerosis	0.686822
Severe combined immunodeficiency	Myasthenic syndrome	0.686672
Hypertension	Amyloidosis	0.686454
Walker-Warburg syndrome	Spondyloepiphyseal dysplasia	0.686436
Macular degeneration	Brachydactyly	0.686276
Leukemia	Multiple sclerosis	0.686079
Coronary artery or coronary heart disease	Hemochromatosis	0.685952
Thyroid adenoma or carcinoma	Lymphoma	0.685924
Malaria	Factor H V X XI XII XIIIA XIIIB deficiency	0.685879
Central hypoventilation syndrome	Spinal muscular atrophy	0.68576
Xeroderma pigmentosum	Maturity onset diabetes of the young	0.685596
Diabetes mellitus	Coronary artery or coronary heart disease	0.685125
Epidermolysis bullosa	Myopathy	0.684797
Hemolytic anemia	Maturity onset diabetes of the young	0.684623
Diabetes mellitus	Renal or renal cell carcinoma	0.684556
Deafness	Atrial fibrillation or Atrial septal defect	0.684328
Hypercholesterolemia	Pheochromocytoma	0.684102
Melanoma	Pseudohypoaldosteronism	0.684076
Alzheimer disease	Waardenburg syndrome	0.683963
Prostate cancer	Atrial fibrillation or Atrial septal defect	0.683959
Complement system deficiency	Osteoporosis	0.683898
Ovarian cancer or carinoma	Dementia	0.68388
Coronary artery or coronary heart disease	Bartter syndrome	0.683765
Hepatocellular carcinoma	Long QT syndrome	0.683468
Epiphyseal dysplasia	Ichthyosis	0.683459
Asthma	Gastric cancer	0.683407
Severe combined immunodeficiency	Crohn disease	0.683283
Diabetes mellitus	Rheumatoid arthritis	0.683191
Colon cancer	Severe combined immunodeficiency	0.683136
Spinocerebellar ataxia	Spastic ataxia or spastic paraplegia	0.683077
Adrenoleukodystrophy	Ceroid-lipofuscinosis	0.68295
Colon cancer	Central hypoventilation syndrome	0.682928
Hypercholesterolemia	Pseudohypoaldosteronism	0.682866
Alzheimer disease	Maturity onset diabetes of the young	0.682846
Alzheimer disease	Hypothyroidism	0.682766
Schizophrenia	Migraine	0.682573
Ovarian cancer or carinoma	Leukoencephalopathy with vanishing white matter	0.682399
Muscular dystrophy	Spondyloepiphyseal dysplasia	0.682135
Epiphyseal dysplasia	Usher syndrome	0.682044
Diabetes mellitus	Migraine	0.682041
Atopy	Brachydactyly	0.681991
Gastric cancer	Crohn disease	0.681619
Epidermolysis bullosa	Osteoporosis	0.681346
Ectodermal dysplasia	Ehlers-Danlos syndrome	0.680991
Obesity	Myocardial infarction	0.680986
Hepatocellular carcinoma	Amyotrophic lateral sclerosis	0.680809
Gastric cancer	Severe combined immunodeficiency	0.680686
Coronary artery or coronary heart disease	Dementia	0.680473
Obesity	Waardenburg syndrome	0.680401
Colon cancer	Brachydactyly	0.68037
Zellweger syndrome	Lipodystrophy	0.680361
Epiphyseal dysplasia	Atopy	0.680181
Porphyria	Pheochromocytoma	0.680048
Autism	Waardenburg syndrome	0.679955
Colon cancer	Maturity onset diabetes of the young	0.679618
Gastric cancer	Bare lymphocyte syndrome	0.67926
Amyloidosis	Multiple sclerosis	0.679256
Bartter syndrome	Microcephaly	0.679009
Usher syndrome	Osteoporosis	0.679001
Gastric cancer	Dementia	0.678944
Epilepsy	Dystonia	0.678887
Prostate cancer	Rheumatoid arthritis	0.678859
Hypercholesterolemia	Osteopetrosis	0.67872
Cardiomyopathy	Microcephaly	0.678657
Hepatocellular carcinoma	Severe combined immunodeficiency	0.678352
Prostate cancer	Severe combined immunodeficiency	0.678021
Amyotrophic lateral sclerosis	Mitochondrial complex I/II/III deficiency	0.677949
Parkinson disease	Neuropathy	0.67723
Malaria	Hemochromatosis	0.67712
Spastic ataxia or spastic paraplegia	Ovarian cancer or carinoma	0.677048
Leukemia	Xeroderma pigmentosum	0.67665
Bare lymphocyte syndrome	Lipodystrophy	0.676303
Long QT syndrome	Ectodermal dysplasia	0.676292
Corneal dystrophy	Waardenburg syndrome	0.676164
Amyotrophic lateral sclerosis	Usher syndrome	0.67615
Renal or renal cell carcinoma	Brachydactyly	0.675907
Skin/hair/eye pigmentation	Melanoma	0.675871
Epilepsy	Night blindness	0.675809
Immunodeficiency due to defect in CD3 or with hyper-IgM	Mucopolysaccharidosis	0.675531
Blood group	Hypercholesterolemia	0.675371
Melanoma	Mitochondrial DNA depletion syndrome	0.675328
Epidermolysis bullosa	Ovarian cancer or carinoma	0.675257
Glycogen storage disease	Refsum disease	0.675241
Cataract	Waardenburg syndrome	0.67523
Breast cancer	Central hypoventilation syndrome	0.674834
Pancreatic cancer or carcinoma	Lipodystrophy	0.674832
Amyloidosis	Hirschsprung disease	0.674817
Asthma	Multiple sclerosis	0.674608
Fanconi anemia	Melanoma	0.674381
Factor H V X XI XII XIIIA XIIIB deficiency	Brachydactyly	0.674275
Ovarian cancer or carinoma	Hypothyroidism	0.674249
Asthma	Severe combined immunodeficiency	0.673962
Hypercholesterolemia	Glycogen storage disease	0.67392
Charcot-Marie-Tooth disease	Maturity onset diabetes of the young	0.673884
Dementia	Brachydactyly	0.673865
Waardenburg syndrome	Migraine	0.67379
Hypertension	Hypercholesterolemia	0.673598
Malaria	Brachydactyly	0.673535
Lymphoma	Brachydactyly	0.673494
Parkinson disease	Spinocerebellar ataxia	0.673202
Ichthyosis	Mucopolysaccharidosis	0.673133
Xeroderma pigmentosum	Holoprosencephaly	0.672995
Alzheimer disease	Epiphyseal dysplasia	0.672905
Spinal muscular atrophy	Hirschsprung disease	0.672771
Corneal dystrophy	Holoprosencephaly	0.672714
Leukemia	Maturity onset diabetes of the young	0.672287
Neuropathy	Spinal muscular atrophy	0.672179
Spastic ataxia or spastic paraplegia	Dementia	0.672171
Cardiomyopathy	Amyloidosis	0.672141
Amyloidosis	Pheochromocytoma	0.672139
Glycogen storage disease	Bartter syndrome	0.671964
Amelogenesis imperfecta	Spondyloepiphyseal dysplasia	0.671924
Ovarian cancer or carinoma	Lipodystrophy	0.671865
Factor H V X XI XII XIIIA XIIIB deficiency	Mucopolysaccharidosis	0.671844
Mitochondrial complex I/II/III deficiency	Microcephaly	0.671838
Obesity	Hepatocellular carcinoma	0.671776
Hypercholesterolemia	Migraine	0.671641
Deafness	Epidermolysis bullosa	0.671568
Diabetes mellitus	Hypothyroidism	0.671527
Leukoencephalopathy with vanishing white matter	Bartter syndrome	0.671505
Ectodermal dysplasia	Ichthyosis	0.671455
Fanconi anemia	Thyroid adenoma or carcinoma	0.671115
Myopathy	Amyloidosis	0.670978
Cardiomyopathy	Amyotrophic lateral sclerosis	0.670933
Blood group	Muscular dystrophy	0.670915
Hepatocellular carcinoma	Epidermolysis bullosa	0.67084
Melanoma	Hirschsprung disease	0.670653
Myocardial infarction	Systemic lupus erythematosus	0.670487
Epilepsy	Anemia	0.670445
Macular degeneration	Hemochromatosis	0.67037
Blood group	Myocardial infarction	0.670345
Lymphoma	Leukoencephalopathy with vanishing white matter	0.670266
Cone or cone-rod dystrophy	Pseudohypoaldosteronism	0.669919
Rheumatoid arthritis	Pancreatic cancer or carcinoma	0.669579
Gastric cancer	Spinal muscular atrophy	0.66913
Myocardial infarction	Schizophrenia	0.66912
Dementia	Migraine	0.669037
Epidermolysis bullosa	Usher syndrome	0.66888
Osteoporosis	Pseudohypoaldosteronism	0.668464
Ovarian cancer or carinoma	Ichthyosis	0.668462
Ovarian cancer or carinoma	Amyloidosis	0.668421
Leukoencephalopathy with vanishing white matter	Pseudohypoaldosteronism	0.66838
Microphthalmia	Autism	0.668328
Parkinson disease	Hepatocellular carcinoma	0.6683
Muscular dystrophy	Factor H V X XI XII XIIIA XIIIB deficiency	0.668139
Hypercholesterolemia	Lipodystrophy	0.668105
Corneal dystrophy	Factor H V X XI XII XIIIA XIIIB deficiency	0.668043
Mucopolysaccharidosis	Waardenburg syndrome	0.667907
Leukoencephalopathy with vanishing white matter	Multiple sclerosis	0.667816
Breast cancer	Immunodeficiency due to defect in CD3 or with hyper-IgM	0.66778
Macular degeneration	Hirschsprung disease	0.667466
Hemolytic anemia	Melanoma	0.667347
Hypercholesterolemia	Refsum disease	0.66732
Leukemia	Rheumatoid arthritis	0.66697
Microphthalmia	Pancreatic cancer or carcinoma	0.666844
Asthma	Hypercholesterolemia	0.666822
Ceroid-lipofuscinosis	Spinal muscular atrophy	0.666616
Hepatocellular carcinoma	Rheumatoid arthritis	0.666404
Hypertension	Waardenburg syndrome	0.666339
Spinocerebellar ataxia	Ovarian cancer or carinoma	0.666268
Anemia	Combined oxidative phosphorylation deficiency	0.666152
Skin/hair/eye pigmentation	Hypercholesterolemia	0.66615
Thrombophilia	Immunodeficiency due to defect in CD3 or with hyper-IgM	0.665811
Blood group	Multiple sclerosis	0.665607
Myocardial infarction	Hemochromatosis	0.665529
Osteopetrosis	Bartter syndrome	0.665161
Hepatocellular carcinoma	Mycobacterial infection or mycobacterium tuberculosis	0.664993
Deafness	Ovarian cancer or carinoma	0.66488
Colon cancer	Hirschsprung disease	0.66465
Osteoporosis	Ceroid-lipofuscinosis	0.66426
Colon cancer	Alzheimer disease	0.664234
Macular degeneration	Holoprosencephaly	0.664186
Blood group	Anemia	0.664132
Amelogenesis imperfecta	Holoprosencephaly	0.66412
Long QT syndrome	Glycogen storage disease	0.664102
Renal or renal cell carcinoma	Central hypoventilation syndrome	0.663978
Alzheimer disease	Epidermolysis bullosa	0.66397
Hirschsprung disease	Maturity onset diabetes of the young	0.6639
Pancreatic cancer or carcinoma	Hirschsprung disease	0.663649
Ectodermal dysplasia	Myasthenic syndrome	0.663601
Asthma	Amyloidosis	0.663456
Ehlers-Danlos syndrome	Brachydactyly	0.66343
Macular degeneration	Rheumatoid arthritis	0.663258
Systemic lupus erythematosus	Ectodermal dysplasia	0.662866
Corneal dystrophy	Hypercholesterolemia	0.662807
Dystonia	Multiple sclerosis	0.662796
Bare lymphocyte syndrome	Severe combined immunodeficiency	0.662785
Parkinson disease	Amyloidosis	0.662775
Skin/hair/eye pigmentation	Pheochromocytoma	0.662769
Anemia	Pheochromocytoma	0.662365
Hepatocellular carcinoma	Amyloidosis	0.662349
Hepatocellular carcinoma	Dystonia	0.662331
Autism	Hypothyroidism	0.662213
Hepatocellular carcinoma	Ichthyosis	0.662158
Alzheimer disease	Dystonia	0.662009
Ectodermal dysplasia	Spondyloepiphyseal dysplasia	0.661505
Ovarian cancer or carinoma	Severe combined immunodeficiency	0.661492
Pancreatic cancer or carcinoma	Leukoencephalopathy with vanishing white matter	0.661435
Colon cancer	Ectodermal dysplasia	0.661407
Lymphoma	Immunodeficiency due to defect in CD3 or with hyper-IgM	0.661279
Epiphyseal dysplasia	Osteopetrosis	0.661123
Immunodeficiency due to defect in CD3 or with hyper-IgM	Crohn disease	0.6611
Coronary artery or coronary heart disease	Severe combined immunodeficiency	0.661074
Deafness	Cardiomyopathy	0.661039
Prostate cancer	Hirschsprung disease	0.660966
Coronary artery or coronary heart disease	Pseudohypoaldosteronism	0.660923
Hepatocellular carcinoma	Glycogen storage disease	0.660895
Hypertension	Myocardial infarction	0.660666
Macular degeneration	Corneal dystrophy	0.659923
Macular degeneration	Dementia	0.659909
Glycogen storage disease	Spinal muscular atrophy	0.659746
Leigh syndrome	Spastic ataxia or spastic paraplegia	0.659745
Anemia	Myasthenic syndrome	0.659628
Complement system deficiency	Mucopolysaccharidosis	0.659572
Neuropathy	Ceroid-lipofuscinosis	0.659476
Hypertension	Ovarian cancer or carinoma	0.659448
Thrombophilia	Central hypoventilation syndrome	0.659394
Charcot-Marie-Tooth disease	Central hypoventilation syndrome	0.659385
Macular degeneration	Systemic lupus erythematosus	0.658959
Epidermolysis bullosa	Mycobacterial infection or mycobacterium tuberculosis	0.658783
Alzheimer disease	Asthma	0.658719
Lipodystrophy	Waardenburg syndrome	0.658681
Asthma	Hirschsprung disease	0.658649
Hermansky-Pudlak syndrome	Glycogen storage disease	0.658525
Spinocerebellar ataxia	Melanoma	0.658474
Colon cancer	Coronary artery or coronary heart disease	0.658181
Fanconi anemia	Spastic ataxia or spastic paraplegia	0.658057
Epidermolysis bullosa	Atopy	0.657817
Hypercholesterolemia	Dementia	0.657776
Thrombophilia	Brachydactyly	0.657768
Hypertension	Lipodystrophy	0.657677
Anemia	Atrial fibrillation or Atrial septal defect	0.657132
Mycobacterial infection or mycobacterium tuberculosis	Crohn disease	0.657056
Diabetes mellitus	Waardenburg syndrome	0.656997
Alzheimer disease	Mycobacterial infection or mycobacterium tuberculosis	0.656963
Malaria	Hypothyroidism	0.656917
Rheumatoid arthritis	Epiphyseal dysplasia	0.65685
Brachydactyly	Atrial fibrillation or Atrial septal defect	0.656681
Obesity	Asthma	0.656577
Holoprosencephaly	Migraine	0.656492
Amelogenesis imperfecta	Brachydactyly	0.656432
Diabetes mellitus	Colon cancer	0.656409
Immunodeficiency due to defect in CD3 or with hyper-IgM	Hemochromatosis	0.656406
Zellweger syndrome	Bare lymphocyte syndrome	0.656056
Combined oxidative phosphorylation deficiency	Microcephaly	0.65602
Cardiomyopathy	Mitochondrial complex I/II/III deficiency	0.655624
Thyroid adenoma or carcinoma	Lipodystrophy	0.655589
Neuropathy	Hirschsprung disease	0.655545
Melanoma	Multiple sclerosis	0.655477
Breast cancer	Microcephaly	0.655207
Bare lymphocyte syndrome	Osteoporosis	0.655085
Spinocerebellar ataxia	Dementia	0.655061
Melanoma	Lipodystrophy	0.654769
Complement system deficiency	Rheumatoid arthritis	0.654563
Microphthalmia	Renal or renal cell carcinoma	0.654534
Parkinson disease	Ovarian cancer or carinoma	0.65433
Hepatocellular carcinoma	Hemochromatosis	0.654314
Hemolytic anemia	Xeroderma pigmentosum	0.654287
Osteoporosis	Amelogenesis imperfecta	0.65427
Long QT syndrome	Mucopolysaccharidosis	0.654207
Cardiomyopathy	Migraine	0.654096
Parkinson disease	Melanoma	0.65408
Night blindness	Multiple sclerosis	0.653793
Xeroderma pigmentosum	Leukoencephalopathy with vanishing white matter	0.65376
Dementia	Osteopetrosis	0.653617
Malaria	Hypercholesterolemia	0.653589
Coronary artery or coronary heart disease	Corneal dystrophy	0.653549
Ehlers-Danlos syndrome	Mucopolysaccharidosis	0.653422
Amyloidosis	Brachydactyly	0.653383
Complement system deficiency	Hirschsprung disease	0.653239
Cardiomyopathy	Hepatocellular carcinoma	0.652948
Myocardial infarction	Central hypoventilation syndrome	0.652896
Hypothyroidism	Multiple sclerosis	0.652633
Diabetes mellitus	Bare lymphocyte syndrome	0.652567
Charcot-Marie-Tooth disease	Hepatocellular carcinoma	0.652388
Myocardial infarction	Osteopetrosis	0.65232
Joubert syndrome	Crohn disease	0.652315
Obesity	Skin/hair/eye pigmentation	0.652314
Ceroid-lipofuscinosis	Spondyloepiphyseal dysplasia	0.652297
Cardiomyopathy	Myasthenic syndrome	0.652253
Myopathy	Amyotrophic lateral sclerosis	0.651943
Holoprosencephaly	Bartter syndrome	0.651303
Diabetes mellitus	Myocardial infarction	0.651226
Autism	Joubert syndrome	0.651194
Myocardial infarction	Osteoporosis	0.651074
Factor H V X XI XII XIIIA XIIIB deficiency	Maturity onset diabetes of the young	0.650843
Dementia	Pheochromocytoma	0.650791
Melanoma	Pheochromocytoma	0.650764
Epidermolysis bullosa	Amyloidosis	0.650569
Epidermolysis bullosa	Immunodeficiency due to defect in CD3 or with hyper-IgM	0.650524
Corneal dystrophy	Hypothyroidism	0.650331
Macular degeneration	Amelogenesis imperfecta	0.650188
Epidermolysis bullosa	Myasthenic syndrome	0.649984
Malaria	Amyloidosis	0.649968
Neuropathy	Thyroid adenoma or carcinoma	0.64989
Cardiomyopathy	Usher syndrome	0.649693
Diabetes mellitus	Holoprosencephaly	0.649091
Breast cancer	Atrial fibrillation or Atrial septal defect	0.648995
Deafness	Epiphyseal dysplasia	0.648987
Breast cancer	Lipodystrophy	0.648494
Diabetes mellitus	Glycogen storage disease	0.648337
Cardiomyopathy	Dystonia	0.648197
Zellweger syndrome	Glycogen storage disease	0.648189
Blood group	Long QT syndrome	0.648077
Diabetes mellitus	Pseudohypoaldosteronism	0.648053
Spinal muscular atrophy	Atrial fibrillation or Atrial septal defect	0.648015
Neuropathy	Ovarian cancer or carinoma	0.647867
Dementia	Hemochromatosis	0.647853
Alzheimer disease	Pancreatic cancer or carcinoma	0.647851
Hypercholesterolemia	Ehlers-Danlos syndrome	0.647602
Hepatocellular carcinoma	Spinal muscular atrophy	0.64742
Bare lymphocyte syndrome	Hirschsprung disease	0.647408
Mycobacterial infection or mycobacterium tuberculosis	Brachydactyly	0.647199
Mycobacterial infection or mycobacterium tuberculosis	Osteopetrosis	0.646942
Usher syndrome	Mucopolysaccharidosis	0.646922
Ichthyosis	Microcephaly	0.646881
Dementia	Leukoencephalopathy with vanishing white matter	0.646804
Charcot-Marie-Tooth disease	Thyroid adenoma or carcinoma	0.646714
Malaria	Hypertension	0.646613
Hepatocellular carcinoma	Systemic lupus erythematosus	0.646462
Amyloidosis	Spondyloepiphyseal dysplasia	0.646401
Epidermolysis bullosa	Brachydactyly	0.646334
Myocardial infarction	Ovarian cancer or carinoma	0.646153
Myopathy	Glycogen storage disease	0.646149
Charcot-Marie-Tooth disease	Joubert syndrome	0.645798
Ectodermal dysplasia	Holoprosencephaly	0.645627
Long QT syndrome	Multiple sclerosis	0.645571
Schizophrenia	Multiple sclerosis	0.645452
Breast cancer	Spinal muscular atrophy	0.645415
Schizophrenia	Hermansky-Pudlak syndrome	0.645408
Leukemia	Pheochromocytoma	0.645252
Osteoporosis	Mucopolysaccharidosis	0.645056
Prostate cancer	Pheochromocytoma	0.645048
Dementia	Immunodeficiency due to defect in CD3 or with hyper-IgM	0.645003
Blood group	Walker-Warburg syndrome	0.644703
Alzheimer disease	Porphyria	0.644682
Complement system deficiency	Leukoencephalopathy with vanishing white matter	0.644549
Thrombophilia	Osteopetrosis	0.644454
Glaucoma	Joubert syndrome	0.644308
Schizophrenia	Night blindness	0.644022
Autism	Central hypoventilation syndrome	0.643986
Severe combined immunodeficiency	Osteopetrosis	0.643964
Pancreatic cancer or carcinoma	Multiple sclerosis	0.643748
Thyroid adenoma or carcinoma	Severe combined immunodeficiency	0.643693
Rheumatoid arthritis	Amyloidosis	0.643414
Parkinson disease	Brachydactyly	0.643411
Epilepsy	Multiple sclerosis	0.643037
Myocardial infarction	Bartter syndrome	0.643
Long QT syndrome	Dystonia	0.642845
Hypertension	Dementia	0.642791
Breast cancer	Hirschsprung disease	0.642776
Pancreatic cancer or carcinoma	Bare lymphocyte syndrome	0.64274
Adrenoleukodystrophy	Maturity onset diabetes of the young	0.642729
Corneal dystrophy	Brachydactyly	0.642558
Renal or renal cell carcinoma	Autism	0.642301
Colon cancer	Mycobacterial infection or mycobacterium tuberculosis	0.642281
Thyroid adenoma or carcinoma	Myasthenic syndrome	0.642062
Gastric cancer	Renal or renal cell carcinoma	0.642022
Cataract	Ehlers-Danlos syndrome	0.641984
Corneal dystrophy	Multiple sclerosis	0.641884
Rheumatoid arthritis	Corneal dystrophy	0.641461
Blood group	Coronary artery or coronary heart disease	0.641347
Leukemia	Mycobacterial infection or mycobacterium tuberculosis	0.641317
Schizophrenia	Ovarian cancer or carinoma	0.641285
Epidermolysis bullosa	Crohn disease	0.641279
Cardiomyopathy	Anemia	0.641267
Factor H V X XI XII XIIIA XIIIB deficiency	Night blindness	0.641209
Colon cancer	Holoprosencephaly	0.64106
Neuropathy	Pancreatic cancer or carcinoma	0.641055
Rheumatoid arthritis	Hemochromatosis	0.641029
Spastic ataxia or spastic paraplegia	Glaucoma	0.640971
Glaucoma	Migraine	0.640934
Pancreatic cancer or carcinoma	Spinal muscular atrophy	0.640873
Myasthenic syndrome	Cone or cone-rod dystrophy	0.64065
Cardiomyopathy	Ehlers-Danlos syndrome	0.640427
Leukemia	Migraine	0.640285
Zellweger syndrome	Walker-Warburg syndrome	0.639989
Alzheimer disease	Brachydactyly	0.639936
Amyotrophic lateral sclerosis	Refsum disease	0.63975
Long QT syndrome	Holoprosencephaly	0.63957
Alzheimer disease	Mucopolysaccharidosis	0.639383
Rheumatoid arthritis	Holoprosencephaly	0.639346
Porphyria	Immunodeficiency due to defect in CD3 or with hyper-IgM	0.639343
Atopy	Spondyloepiphyseal dysplasia	0.639076
Epidermolysis bullosa	Mucopolysaccharidosis	0.639047
Asthma	Hypothyroidism	0.639019
Spinal muscular atrophy	Lipodystrophy	0.63881
Anemia	Mitochondrial DNA depletion syndrome	0.638772
Deafness	Joubert syndrome	0.63873
Osteopetrosis	Amyloidosis	0.638727
Central hypoventilation syndrome	Amyloidosis	0.638694
Gastric cancer	Systemic lupus erythematosus	0.638624
Leukemia	Charcot-Marie-Tooth disease	0.638621
Renal or renal cell carcinoma	Multiple sclerosis	0.638599
Corneal dystrophy	Spondyloepiphyseal dysplasia	0.638598
Bare lymphocyte syndrome	Immunodeficiency due to defect in CD3 or with hyper-IgM	0.638504
Alzheimer disease	Pheochromocytoma	0.638442
Parkinson disease	Gastric cancer	0.638362
Anemia	Ichthyosis	0.638324
Myasthenic syndrome	Immunodeficiency due to defect in CD3 or with hyper-IgM	0.638242
Xeroderma pigmentosum	Immunodeficiency due to defect in CD3 or with hyper-IgM	0.638222
Immunodeficiency due to defect in CD3 or with hyper-IgM	Brachydactyly	0.638211
Blood group	Spondyloepiphyseal dysplasia	0.638194
Microphthalmia	Pheochromocytoma	0.638116
Gastric cancer	Epidermolysis bullosa	0.638066
Dystonia	Osteoporosis	0.637945
Obesity	Hypertension	0.63763
Blood group	Glycogen storage disease	0.637613
Myasthenic syndrome	Hypothyroidism	0.637577
Bare lymphocyte syndrome	Amyloidosis	0.637527
Microphthalmia	Corneal dystrophy	0.637487
Parkinson disease	Schizophrenia	0.637448
Colon cancer	Malaria	0.63714
Spinocerebellar ataxia	Cone or cone-rod dystrophy	0.637092
Prostate cancer	Parkinson disease	0.637006
Bare lymphocyte syndrome	Holoprosencephaly	0.636991
Maturity onset diabetes of the young	Migraine	0.636991
Adrenoleukodystrophy	Cone or cone-rod dystrophy	0.636894
Epidermolysis bullosa	Spastic ataxia or spastic paraplegia	0.636856
Alzheimer disease	Ceroid-lipofuscinosis	0.636776
Multiple sclerosis	Atrial fibrillation or Atrial septal defect	0.636678
Fanconi anemia	Maturity onset diabetes of the young	0.636578
Alzheimer disease	Rheumatoid arthritis	0.636471
Blood group	Macular degeneration	0.636422
Severe combined immunodeficiency	Melanoma	0.636379
Ectodermal dysplasia	Joubert syndrome	0.636159
Malaria	Osteopetrosis	0.636092
Coronary artery or coronary heart disease	Rheumatoid arthritis	0.63595
Epilepsy	Atrial fibrillation or Atrial septal defect	0.635921
Coronary artery or coronary heart disease	Hypothyroidism	0.635529
Charcot-Marie-Tooth disease	Cataract	0.635528
Cardiomyopathy	Charcot-Marie-Tooth disease	0.635489
Osteopetrosis	Mucopolysaccharidosis	0.635483
Blood group	Immunodeficiency due to defect in CD3 or with hyper-IgM	0.635424
Amyotrophic lateral sclerosis	Ceroid-lipofuscinosis	0.635399
Spastic ataxia or spastic paraplegia	Ichthyosis	0.635362
Retinitis pigmentosa	Central hypoventilation syndrome	0.635326
Parkinson disease	Myocardial infarction	0.635175
Breast cancer	Holoprosencephaly	0.635043
Factor H V X XI XII XIIIA XIIIB deficiency	Autism	0.634999
Ehlers-Danlos syndrome	Ichthyosis	0.634808
Blood group	Ehlers-Danlos syndrome	0.634792
Renal or renal cell carcinoma	Hirschsprung disease	0.63467
Epilepsy	Leigh syndrome	0.634522
Hypercholesterolemia	Walker-Warburg syndrome	0.634368
Pancreatic cancer or carcinoma	Severe combined immunodeficiency	0.634193
Breast cancer	Severe combined immunodeficiency	0.634094
Epidermolysis bullosa	Multiple sclerosis	0.634064
Breast cancer	Neuropathy	0.633963
Myocardial infarction	Ectodermal dysplasia	0.633399
Dementia	Multiple sclerosis	0.633388
Pseudohypoaldosteronism	Multiple sclerosis	0.633367
Lipodystrophy	Atrial fibrillation or Atrial septal defect	0.633249
Epilepsy	Hypothyroidism	0.633244
Hemochromatosis	Brachydactyly	0.633176
Pancreatic cancer or carcinoma	Cone or cone-rod dystrophy	0.633154
Amelogenesis imperfecta	Mucopolysaccharidosis	0.633009
Hypercholesterolemia	Hermansky-Pudlak syndrome	0.632959
Diabetes mellitus	Alzheimer disease	0.632876
Myopathy	Multiple sclerosis	0.632862
Ehlers-Danlos syndrome	Atopy	0.632758
Epilepsy	Schizophrenia	0.632203
Myocardial infarction	Corneal dystrophy	0.631894
Amyotrophic lateral sclerosis	Central hypoventilation syndrome	0.631711
Thyroid adenoma or carcinoma	Myopathy	0.63165
Thyroid adenoma or carcinoma	Rheumatoid arthritis	0.631607
Gastric cancer	Pseudohypoaldosteronism	0.631548
Myocardial infarction	Brachydactyly	0.631476
Hypertension	Long QT syndrome	0.631352
Thyroid adenoma or carcinoma	Spinal muscular atrophy	0.631322
Asthma	Macular degeneration	0.631293
Muscular dystrophy	Lipodystrophy	0.631277
Ehlers-Danlos syndrome	Walker-Warburg syndrome	0.631239
Amelogenesis imperfecta	Amyloidosis	0.631204
Long QT syndrome	Bare lymphocyte syndrome	0.63107
Zellweger syndrome	Pheochromocytoma	0.631055
Cardiomyopathy	Epiphyseal dysplasia	0.631045
Autism	Maturity onset diabetes of the young	0.630948
Coronary artery or coronary heart disease	Brachydactyly	0.630925
Muscular dystrophy	Corneal dystrophy	0.630917
Hypercholesterolemia	Ovarian cancer or carinoma	0.630824
Congenital disorder of glycosylation	Pseudohypoaldosteronism	0.630789
Cataract	Combined oxidative phosphorylation deficiency	0.630788
Leukemia	Pseudohypoaldosteronism	0.630747
Immunodeficiency due to defect in CD3 or with hyper-IgM	Hirschsprung disease	0.630663
Osteopetrosis	Crohn disease	0.630663
Blood group	Severe combined immunodeficiency	0.630629
Muscular dystrophy	Amyloidosis	0.630535
Melanoma	Immunodeficiency due to defect in CD3 or with hyper-IgM	0.630232
Breast cancer	Amyotrophic lateral sclerosis	0.629964
Immunodeficiency due to defect in CD3 or with hyper-IgM	Spondyloepiphyseal dysplasia	0.629726
Glycogen storage disease	Bare lymphocyte syndrome	0.629576
Malaria	Porphyria	0.629536
Mycobacterial infection or mycobacterium tuberculosis	Spondyloepiphyseal dysplasia	0.629493
Muscular dystrophy	Bardet-Biedl syndrome	0.629458
Cataract	Ectodermal dysplasia	0.629358
Alzheimer disease	Glycogen storage disease	0.629118
Spinocerebellar ataxia	Central hypoventilation syndrome	0.629094
Dementia	Glaucoma	0.628804
Gastric cancer	Hemochromatosis	0.6288
Amyloidosis	Mucopolysaccharidosis	0.628433
Usher syndrome	Myasthenic syndrome	0.628139
Pseudohypoaldosteronism	Maturity onset diabetes of the young	0.628111
Diabetes mellitus	Central hypoventilation syndrome	0.627867
Amyotrophic lateral sclerosis	Amyloidosis	0.627825
Prostate cancer	Microphthalmia	0.627803
Complement system deficiency	Dystonia	0.627795
Colon cancer	Myopathy	0.62771
Long QT syndrome	Ceroid-lipofuscinosis	0.627339
Ovarian cancer or carinoma	Holoprosencephaly	0.627303
Myasthenic syndrome	Melanoma	0.627274
Skin/hair/eye pigmentation	Central hypoventilation syndrome	0.627227
Neuropathy	Gastric cancer	0.627029
Breast cancer	Alzheimer disease	0.626962
Holoprosencephaly	Pheochromocytoma	0.626934
Atopy	Pseudohypoaldosteronism	0.626916
Obesity	Pseudohypoaldosteronism	0.626881
Systemic lupus erythematosus	Dementia	0.626376
Alzheimer disease	Myasthenic syndrome	0.626305
Xeroderma pigmentosum	Microcephaly	0.626188
Melanoma	Hypothyroidism	0.626009
Blood group	Migraine	0.625977
Ovarian cancer or carinoma	Pseudohypoaldosteronism	0.625882
Charcot-Marie-Tooth disease	Hirschsprung disease	0.625879
Complement system deficiency	Dementia	0.625706
Adrenoleukodystrophy	Pheochromocytoma	0.625691
Dementia	Adrenoleukodystrophy	0.625579
Bare lymphocyte syndrome	Adrenoleukodystrophy	0.625485
Anemia	Pseudohypoaldosteronism	0.625332
Osteoporosis	Joubert syndrome	0.625292
Amyotrophic lateral sclerosis	Atrial fibrillation or Atrial septal defect	0.625151
Congenital disorder of glycosylation	Dystonia	0.625112
Blood group	Complement system deficiency	0.624986
Parkinson disease	Myasthenic syndrome	0.624877
Complement system deficiency	Migraine	0.624762
Dementia	Hirschsprung disease	0.624758
Colon cancer	Myasthenic syndrome	0.624755
Factor H V X XI XII XIIIA XIIIB deficiency	Ceroid-lipofuscinosis	0.624541
Macular degeneration	Hepatocellular carcinoma	0.624538
Myasthenic syndrome	Holoprosencephaly	0.624453
Mycobacterial infection or mycobacterium tuberculosis	Central hypoventilation syndrome	0.624356
Macular degeneration	Severe combined immunodeficiency	0.624228
Hepatocellular carcinoma	Crohn disease	0.62409
Leukemia	Systemic lupus erythematosus	0.623444
Epidermolysis bullosa	Autism	0.623392
Colon cancer	Waardenburg syndrome	0.623368
Thrombophilia	Multiple sclerosis	0.623306
Hemolytic anemia	Osteopetrosis	0.623273
Charcot-Marie-Tooth disease	Gastric cancer	0.623065
Factor H V X XI XII XIIIA XIIIB deficiency	Usher syndrome	0.623058
Long QT syndrome	Walker-Warburg syndrome	0.623044
Glycogen storage disease	Renal or renal cell carcinoma	0.623028
Obesity	Macular degeneration	0.622965
Coronary artery or coronary heart disease	Immunodeficiency due to defect in CD3 or with hyper-IgM	0.622941
Ichthyosis	Spondyloepiphyseal dysplasia	0.622936
Amyotrophic lateral sclerosis	Osteoporosis	0.622921
Mycobacterial infection or mycobacterium tuberculosis	Hirschsprung disease	0.622863
Diabetes mellitus	Breast cancer	0.62281
Macular degeneration	Hypothyroidism	0.622771
Skin/hair/eye pigmentation	Brachydactyly	0.622741
Walker-Warburg syndrome	Lipodystrophy	0.622669
Hepatocellular carcinoma	Osteoporosis	0.622619
Asthma	Hypertension	0.622597
Mitochondrial complex I/II/III deficiency	Xeroderma pigmentosum	0.622491
Colon cancer	Crohn disease	0.622461
Epidermolysis bullosa	Hypercholesterolemia	0.622397
Neuropathy	Hepatocellular carcinoma	0.622192
Mycobacterial infection or mycobacterium tuberculosis	Hypothyroidism	0.622118
Congenital disorder of glycosylation	Glaucoma	0.622068
Spinocerebellar ataxia	Multiple sclerosis	0.622048
Obesity	Schizophrenia	0.621872
Myopathy	Maturity onset diabetes of the young	0.621744
Hypertension	Schizophrenia	0.62163
Thyroid adenoma or carcinoma	Dystonia	0.621342
Hemolytic anemia	Ectodermal dysplasia	0.621328
Obesity	Multiple sclerosis	0.621157
Colon cancer	Neuropathy	0.621144
Amyotrophic lateral sclerosis	Cone or cone-rod dystrophy	0.621099
Corneal dystrophy	Central hypoventilation syndrome	0.621093
Epilepsy	Holoprosencephaly	0.621068
Amyotrophic lateral sclerosis	Combined oxidative phosphorylation deficiency	0.621023
Skin/hair/eye pigmentation	Migraine	0.620966
Deafness	Brachydactyly	0.620898
Muscular dystrophy	Microcephaly	0.62055
Colon cancer	Pseudohypoaldosteronism	0.620504
Diabetes mellitus	Hypertension	0.620443
Ectodermal dysplasia	Usher syndrome	0.620365
Hirschsprung disease	Pseudohypoaldosteronism	0.620318
Obesity	Alzheimer disease	0.620231
Ceroid-lipofuscinosis	Refsum disease	0.620201
Coronary artery or coronary heart disease	Spondyloepiphyseal dysplasia	0.620141
Neuropathy	Waardenburg syndrome	0.62009
Spastic ataxia or spastic paraplegia	Spinal muscular atrophy	0.619921
Hypothyroidism	Bartter syndrome	0.619872
Glycogen storage disease	Atrial fibrillation or Atrial septal defect	0.619836
Ovarian cancer or carinoma	Multiple sclerosis	0.619773
Epilepsy	Usher syndrome	0.619746
Asthma	Immunodeficiency due to defect in CD3 or with hyper-IgM	0.619604
Dystonia	Lipodystrophy	0.619491
Hypothyroidism	Waardenburg syndrome	0.61948
Dystonia	Ovarian cancer or carinoma	0.619423
Autism	Mucopolysaccharidosis	0.619298
Alzheimer disease	Osteopetrosis	0.619126
Retinitis pigmentosa	Hirschsprung disease	0.619121
Myasthenic syndrome	Crohn disease	0.619088
Leukemia	Alzheimer disease	0.619034
Epidermolysis bullosa	Dystonia	0.618953
Obesity	Atrial fibrillation or Atrial septal defect	0.61881
Blood group	Porphyria	0.618573
Dementia	Pseudohypoaldosteronism	0.618502
Neuropathy	Melanoma	0.618475
Myasthenic syndrome	Brachydactyly	0.618432
Cataract	Amyotrophic lateral sclerosis	0.618407
Gastric cancer	Atopy	0.618375
Hepatocellular carcinoma	Porphyria	0.618372
Coronary artery or coronary heart disease	Epidermolysis bullosa	0.61837
Glaucoma	Combined oxidative phosphorylation deficiency	0.618356
Epilepsy	Mitochondrial complex I/II/III deficiency	0.618279
Prostate cancer	Coronary artery or coronary heart disease	0.618137
Myopathy	Combined oxidative phosphorylation deficiency	0.61799
Breast cancer	Dementia	0.617786
Immunodeficiency due to defect in CD3 or with hyper-IgM	Pheochromocytoma	0.61775
Charcot-Marie-Tooth disease	Combined oxidative phosphorylation deficiency	0.617659
Skin/hair/eye pigmentation	Ovarian cancer or carinoma	0.617616
Epilepsy	Crohn disease	0.61734
Blood group	Thrombophilia	0.617322
Colon cancer	Charcot-Marie-Tooth disease	0.61732
Blood group	Osteoporosis	0.617277
Hypercholesterolemia	Multiple sclerosis	0.617214
Hermansky-Pudlak syndrome	Ovarian cancer or carinoma	0.617207
Breast cancer	Spinocerebellar ataxia	0.617156
Anemia	Refsum disease	0.61693
Systemic lupus erythematosus	Pheochromocytoma	0.616856
Epilepsy	Malaria	0.616815
Neuropathy	Myopathy	0.616793
Myopathy	Waardenburg syndrome	0.61656
Obesity	Mycobacterial infection or mycobacterium tuberculosis	0.616451
Thrombophilia	Mucopolysaccharidosis	0.616383
Joubert syndrome	Combined oxidative phosphorylation deficiency	0.616185
Spinal muscular atrophy	Melanoma	0.616084
Obesity	Immunodeficiency due to defect in CD3 or with hyper-IgM	0.61601
Epilepsy	Parkinson disease	0.615977
Ectodermal dysplasia	Osteoporosis	0.615956
Colon cancer	Bare lymphocyte syndrome	0.615908
Thyroid adenoma or carcinoma	Immunodeficiency due to defect in CD3 or with hyper-IgM	0.615824
Pancreatic cancer or carcinoma	Amyotrophic lateral sclerosis	0.615792
Hypertension	Mycobacterial infection or mycobacterium tuberculosis	0.615489
Alzheimer disease	Spinal muscular atrophy	0.615114
Corneal dystrophy	Hirschsprung disease	0.615075
Hypertension	Thrombophilia	0.614773
Systemic lupus erythematosus	Xeroderma pigmentosum	0.614636
Asthma	Ehlers-Danlos syndrome	0.614562
Anemia	Osteopetrosis	0.614392
Complement system deficiency	Ectodermal dysplasia	0.61429
Spinocerebellar ataxia	Migraine	0.614249
Mycobacterial infection or mycobacterium tuberculosis	Holoprosencephaly	0.614234
Prostate cancer	Myopathy	0.61411
Hypertension	Dystonia	0.614109
Colon cancer	Myocardial infarction	0.61407
Asthma	Schizophrenia	0.61406
Alzheimer disease	Central hypoventilation syndrome	0.614044
Myasthenic syndrome	Joubert syndrome	0.614011
Severe combined immunodeficiency	Porphyria	0.613916
Prostate cancer	Hypothyroidism	0.613916
Systemic lupus erythematosus	Central hypoventilation syndrome	0.613812
Hemolytic anemia	Atopy	0.613797
Ehlers-Danlos syndrome	Hypothyroidism	0.613733
Leukemia	Diabetes mellitus	0.613686
Dystonia	Night blindness	0.613621
Glycogen storage disease	Adrenoleukodystrophy	0.613592
Hemolytic anemia	Dystonia	0.613511
Myocardial infarction	Mucopolysaccharidosis	0.613474
Macular degeneration	Immunodeficiency due to defect in CD3 or with hyper-IgM	0.61344
Neuropathy	Mitochondrial DNA depletion syndrome	0.613414
Osteoporosis	Spondyloepiphyseal dysplasia	0.613407
Complement system deficiency	Maturity onset diabetes of the young	0.613407
Hirschsprung disease	Spondyloepiphyseal dysplasia	0.613382
Myocardial infarction	Rheumatoid arthritis	0.613224
Prostate cancer	Immunodeficiency due to defect in CD3 or with hyper-IgM	0.613223
Factor H V X XI XII XIIIA XIIIB deficiency	Multiple sclerosis	0.613169
Long QT syndrome	Crohn disease	0.613169
Central hypoventilation syndrome	Melanoma	0.613165
Retinitis pigmentosa	Migraine	0.613127
Rheumatoid arthritis	Ovarian cancer or carinoma	0.613058
Hepatocellular carcinoma	Atopy	0.612938
Muscular dystrophy	Mucopolysaccharidosis	0.612866
Blood group	Hemochromatosis	0.612858
Ovarian cancer or carinoma	Crohn disease	0.612843
Muscular dystrophy	Myasthenic syndrome	0.612834
Epiphyseal dysplasia	Ceroid-lipofuscinosis	0.612628
Leukemia	Bare lymphocyte syndrome	0.612607
Rheumatoid arthritis	Pheochromocytoma	0.612607
Myopathy	Ichthyosis	0.612402
Coronary artery or coronary heart disease	Systemic lupus erythematosus	0.612374
Usher syndrome	Ceroid-lipofuscinosis	0.612302
Parkinson disease	Glaucoma	0.612273
Obesity	Brachydactyly	0.612267
Leigh syndrome	Ovarian cancer or carinoma	0.612133
Blood group	Epidermolysis bullosa	0.612088
Lymphoma	Ectodermal dysplasia	0.611965
Breast cancer	Spastic ataxia or spastic paraplegia	0.611869
Cataract	Neuropathy	0.611824
Renal or renal cell carcinoma	Porphyria	0.611816
Amyotrophic lateral sclerosis	Anemia	0.611773
Cone or cone-rod dystrophy	Walker-Warburg syndrome	0.611617
Ovarian cancer or carinoma	Microcephaly	0.611527
Obesity	Gastric cancer	0.611269
Thyroid adenoma or carcinoma	Ectodermal dysplasia	0.611253
Dystonia	Maturity onset diabetes of the young	0.611224
Muscular dystrophy	Dystonia	0.611142
Ectodermal dysplasia	Mycobacterial infection or mycobacterium tuberculosis	0.611135
Breast cancer	Ectodermal dysplasia	0.611041
Glycogen storage disease	Lipodystrophy	0.611025
Microphthalmia	Atrial fibrillation or Atrial septal defect	0.610989
Microphthalmia	Hepatocellular carcinoma	0.610976
Amyotrophic lateral sclerosis	Ichthyosis	0.610929
Systemic lupus erythematosus	Epiphyseal dysplasia	0.610896
Spastic ataxia or spastic paraplegia	Mitochondrial DNA depletion syndrome	0.610871
Pseudohypoaldosteronism	Lipodystrophy	0.610816
Asthma	Pseudohypoaldosteronism	0.610751
Malaria	Crohn disease	0.610657
Factor H V X XI XII XIIIA XIIIB deficiency	Walker-Warburg syndrome	0.610572
Factor H V X XI XII XIIIA XIIIB deficiency	Immunodeficiency due to defect in CD3 or with hyper-IgM	0.610568
Hermansky-Pudlak syndrome	Crohn disease	0.610476
Diabetes mellitus	Pancreatic cancer or carcinoma	0.610382
Spastic ataxia or spastic paraplegia	Mitochondrial complex I/II/III deficiency	0.609874
Parkinson disease	Migraine	0.609548
Leukemia	Immunodeficiency due to defect in CD3 or with hyper-IgM	0.609503
Dementia	Lipodystrophy	0.609397
Myopathy	Microcephaly	0.609309
Parkinson disease	Systemic lupus erythematosus	0.609167
Hepatocellular carcinoma	Pseudohypoaldosteronism	0.609151
Bare lymphocyte syndrome	Ceroid-lipofuscinosis	0.609128
Gastric cancer	Thrombophilia	0.609078
Deafness	Myopathy	0.60907
Malaria	Epidermolysis bullosa	0.609063
Breast cancer	Glaucoma	0.609063
Pancreatic cancer or carcinoma	Atrial fibrillation or Atrial septal defect	0.609053
Prostate cancer	Bare lymphocyte syndrome	0.609014
Coronary artery or coronary heart disease	Osteopetrosis	0.608881
Asthma	Melanoma	0.608879
Corneal dystrophy	Night blindness	0.608779
Epiphyseal dysplasia	Migraine	0.608381
Thyroid adenoma or carcinoma	Long QT syndrome	0.608364
Cataract	Holoprosencephaly	0.608269
Factor H V X XI XII XIIIA XIIIB deficiency	Severe combined immunodeficiency	0.608261
Blood group	Hirschsprung disease	0.608243
Colon cancer	Hypothyroidism	0.608192
Asthma	Thrombophilia	0.608153
Zellweger syndrome	Anemia	0.608144
Asthma	Hepatocellular carcinoma	0.60804
Amyotrophic lateral sclerosis	Joubert syndrome	0.60803
Hypertension	Spondyloepiphyseal dysplasia	0.607986
Congenital disorder of glycosylation	Microcephaly	0.60764
Anemia	Adrenoleukodystrophy	0.607626
Myopathy	Severe combined immunodeficiency	0.607587
Muscular dystrophy	Complement system deficiency	0.607578
Corneal dystrophy	Osteoporosis	0.607492
Muscular dystrophy	Alzheimer disease	0.607414
Leigh syndrome	Glycogen storage disease	0.607341
Epilepsy	Immunodeficiency due to defect in CD3 or with hyper-IgM	0.607279
Porphyria	Atrial fibrillation or Atrial septal defect	0.607247
Osteoporosis	Maturity onset diabetes of the young	0.607242
Schizophrenia	Hirschsprung disease	0.607206
Glycogen storage disease	Anemia	0.607161
Factor H V X XI XII XIIIA XIIIB deficiency	Ichthyosis	0.607127
Hypertension	Glaucoma	0.607056
Epidermolysis bullosa	Dementia	0.606959
Thrombophilia	Osteoporosis	0.606951
Retinitis pigmentosa	Amyotrophic lateral sclerosis	0.606911
Epidermolysis bullosa	Lymphoma	0.6069
Dystonia	Anemia	0.606844
Night blindness	Waardenburg syndrome	0.606821
Corneal dystrophy	Bare lymphocyte syndrome	0.606727
Dystonia	Brachydactyly	0.606717
Renal or renal cell carcinoma	Hypothyroidism	0.606562
Retinitis pigmentosa	Melanoma	0.606259
Gastric cancer	Amyotrophic lateral sclerosis	0.606183
Spastic ataxia or spastic paraplegia	Microcephaly	0.606108
Long QT syndrome	Osteopetrosis	0.606091
Breast cancer	Brachydactyly	0.606085
Gastric cancer	Atrial fibrillation or Atrial septal defect	0.60594
Leigh syndrome	Xeroderma pigmentosum	0.605729
Muscular dystrophy	Amelogenesis imperfecta	0.605724
Alzheimer disease	Amyotrophic lateral sclerosis	0.605711
Obesity	Holoprosencephaly	0.605687
Epilepsy	Bare lymphocyte syndrome	0.605605
Ovarian cancer or carinoma	Cone or cone-rod dystrophy	0.605558
Night blindness	Holoprosencephaly	0.605514
Osteopetrosis	Atopy	0.605509
Congenital disorder of glycosylation	Zellweger syndrome	0.605384
Obesity	Prostate cancer	0.604831
Hypercholesterolemia	Bare lymphocyte syndrome	0.604742
Retinitis pigmentosa	Glaucoma	0.604735
Ectodermal dysplasia	Dementia	0.604662
Rheumatoid arthritis	Ectodermal dysplasia	0.604531
Blood group	Congenital disorder of glycosylation	0.604435
Renal or renal cell carcinoma	Mucopolysaccharidosis	0.604374
Amelogenesis imperfecta	Hirschsprung disease	0.604344
Severe combined immunodeficiency	Hypothyroidism	0.604319
Mental retardation	Leukoencephalopathy with vanishing white matter	0.604227
Zellweger syndrome	Hypercholesterolemia	0.604207
Maturity onset diabetes of the young	Crohn disease	0.604202
Obesity	Hemochromatosis	0.604152
Severe combined immunodeficiency	Amyloidosis	0.604099
Gastric cancer	Lipodystrophy	0.604076
Myasthenic syndrome	Adrenoleukodystrophy	0.604034
Ehlers-Danlos syndrome	Waardenburg syndrome	0.603951
Coronary artery or coronary heart disease	Myopathy	0.603942
Cardiomyopathy	Spastic ataxia or spastic paraplegia	0.603651
Mycobacterial infection or mycobacterium tuberculosis	Osteoporosis	0.603595
Spinocerebellar ataxia	Pheochromocytoma	0.60353
Lymphoma	Xeroderma pigmentosum	0.603519
Prostate cancer	Spinocerebellar ataxia	0.603487
Hypertension	Central hypoventilation syndrome	0.60346
Epilepsy	Osteoporosis	0.603435
Mitochondrial complex I/II/III deficiency	Glycogen storage disease	0.603353
Parkinson disease	Leukoencephalopathy with vanishing white matter	0.603288
Complement system deficiency	Hypothyroidism	0.603241
Amyotrophic lateral sclerosis	Ehlers-Danlos syndrome	0.603195
Deafness	Long QT syndrome	0.603128
Hypertension	Ceroid-lipofuscinosis	0.603121
Epilepsy	Ovarian cancer or carinoma	0.603019
Night blindness	Hirschsprung disease	0.602777
Deafness	Osteoporosis	0.602708
Colon cancer	Leukoencephalopathy with vanishing white matter	0.6027
Cardiomyopathy	Alzheimer disease	0.602629
Spinocerebellar ataxia	Autism	0.602626
Charcot-Marie-Tooth disease	Pancreatic cancer or carcinoma	0.602623
Brachydactyly	Spondyloepiphyseal dysplasia	0.602534
Ectodermal dysplasia	Hirschsprung disease	0.602532
Pancreatic cancer or carcinoma	Hemolytic anemia	0.602409
Coronary artery or coronary heart disease	Pancreatic cancer or carcinoma	0.602373
Osteopetrosis	Myasthenic syndrome	0.60234
Parkinson disease	Thyroid adenoma or carcinoma	0.602296
Schizophrenia	Dementia	0.60228
Asthma	Brachydactyly	0.602115
Holoprosencephaly	Pseudohypoaldosteronism	0.601956
Malaria	Dementia	0.601926
Hemolytic anemia	Amyloidosis	0.601907
Usher syndrome	Ichthyosis	0.601839
Colon cancer	Amyotrophic lateral sclerosis	0.60172
Malaria	Ovarian cancer or carinoma	0.601668
Hypertension	Myopathy	0.601638
Blood group	Epiphyseal dysplasia	0.601556
Atopy	Bartter syndrome	0.601478
Alzheimer disease	Bartter syndrome	0.601453
Bare lymphocyte syndrome	Atopy	0.601438
Charcot-Marie-Tooth disease	Spinocerebellar ataxia	0.601427
Dystonia	Microcephaly	0.601289
Skin/hair/eye pigmentation	Bare lymphocyte syndrome	0.601148
Atrial fibrillation or Atrial septal defect	Microcephaly	0.601102
Night blindness	Melanoma	0.601078
Myocardial infarction	Glaucoma	0.601033
Leukemia	Spinal muscular atrophy	0.600855
Thrombophilia	Hypothyroidism	0.600798
Malaria	Myopathy	0.600772
Cone or cone-rod dystrophy	Melanoma	0.600683
Retinitis pigmentosa	Pseudohypoaldosteronism	0.600679
Fanconi anemia	Mitochondrial DNA depletion syndrome	0.600619
Immunodeficiency due to defect in CD3 or with hyper-IgM	Holoprosencephaly	0.600517
Muscular dystrophy	Usher syndrome	0.600475
Obesity	Ovarian cancer or carinoma	0.60047
Ovarian cancer or carinoma	Night blindness	0.600439
Blood group	Mycobacterial infection or mycobacterium tuberculosis	0.600408
Amyotrophic lateral sclerosis	Epiphyseal dysplasia	0.600407
Systemic lupus erythematosus	Pancreatic cancer or carcinoma	0.60028
Mycobacterial infection or mycobacterium tuberculosis	Amyloidosis	0.600138
Glycogen storage disease	Ovarian cancer or carinoma	0.600117
Obesity	Bartter syndrome	0.599991
Systemic lupus erythematosus	Ehlers-Danlos syndrome	0.599966
Leber congenital amaurosis	Usher syndrome	0.599846
Hermansky-Pudlak syndrome	Spinal muscular atrophy	0.599804
Bare lymphocyte syndrome	Melanoma	0.59973
Deafness	Ectodermal dysplasia	0.599613
Spastic ataxia or spastic paraplegia	Bare lymphocyte syndrome	0.599517
Amelogenesis imperfecta	Hemochromatosis	0.599397
Ectodermal dysplasia	Bare lymphocyte syndrome	0.599388
Blood group	Amyloidosis	0.599344
Leukemia	Atrial fibrillation or Atrial septal defect	0.599328
Ovarian cancer or carinoma	Glaucoma	0.599222
Prostate cancer	Mycobacterial infection or mycobacterium tuberculosis	0.59912
Obesity	Pheochromocytoma	0.598949
Fanconi anemia	Leigh syndrome	0.598928
Mitochondrial complex I/II/III deficiency	Ovarian cancer or carinoma	0.598889
Charcot-Marie-Tooth disease	Epidermolysis bullosa	0.598811
Porphyria	Lipodystrophy	0.598741
Spinocerebellar ataxia	Dystonia	0.59844
Mycobacterial infection or mycobacterium tuberculosis	Hypercholesterolemia	0.598208
Colon cancer	Atrial fibrillation or Atrial septal defect	0.598148
Epiphyseal dysplasia	Waardenburg syndrome	0.598147
Macular degeneration	Leber congenital amaurosis	0.597895
Deafness	Hepatocellular carcinoma	0.597782
Diabetes mellitus	Severe combined immunodeficiency	0.597719
Amyotrophic lateral sclerosis	Leukoencephalopathy with vanishing white matter	0.597705
Coronary artery or coronary heart disease	Thyroid adenoma or carcinoma	0.597606
Malaria	Myasthenic syndrome	0.597582
Charcot-Marie-Tooth disease	Prostate cancer	0.597483
Holoprosencephaly	Microcephaly	0.597351
Spondyloepiphyseal dysplasia	Waardenburg syndrome	0.59727
Congenital disorder of glycosylation	Bare lymphocyte syndrome	0.597249
Epiphyseal dysplasia	Joubert syndrome	0.597187
Anemia	Bare lymphocyte syndrome	0.597145
Malaria	Osteoporosis	0.597029
Congenital disorder of glycosylation	Bartter syndrome	0.596993
Amyotrophic lateral sclerosis	Adrenoleukodystrophy	0.596939
Malaria	Long QT syndrome	0.5969
Long QT syndrome	Ichthyosis	0.596868
Adrenoleukodystrophy	Bartter syndrome	0.596851
Malaria	Lipodystrophy	0.596723
Dementia	Crohn disease	0.596691
Diabetes mellitus	Systemic lupus erythematosus	0.596605
Microphthalmia	Hirschsprung disease	0.596523
Myasthenic syndrome	Hemochromatosis	0.596445
Prostate cancer	Pseudohypoaldosteronism	0.59638
Ectodermal dysplasia	Atrial fibrillation or Atrial septal defect	0.596284
Myopathy	Joubert syndrome	0.596256
Osteoporosis	Brachydactyly	0.596125
Prostate cancer	Amyloidosis	0.596054
Melanoma	Glaucoma	0.596027
Hepatocellular carcinoma	Mitochondrial complex I/II/III deficiency	0.596002
Bare lymphocyte syndrome	Pheochromocytoma	0.595856
Long QT syndrome	Melanoma	0.595779
Charcot-Marie-Tooth disease	Pheochromocytoma	0.595643
Myocardial infarction	Ichthyosis	0.595611
Holoprosencephaly	Hemochromatosis	0.595609
Hypertension	Renal or renal cell carcinoma	0.595503
Dystonia	Atrial fibrillation or Atrial septal defect	0.595474
Complement system deficiency	Severe combined immunodeficiency	0.595468
Hermansky-Pudlak syndrome	Central hypoventilation syndrome	0.595269
Long QT syndrome	Amyloidosis	0.595252
Hypothyroidism	Spondyloepiphyseal dysplasia	0.595211
Asthma	Hemochromatosis	0.595158
Prostate cancer	Systemic lupus erythematosus	0.595069
Fanconi anemia	Pheochromocytoma	0.595002
Leigh syndrome	Walker-Warburg syndrome	0.594868
Spastic ataxia or spastic paraplegia	Pheochromocytoma	0.594699
Hepatocellular carcinoma	Leukoencephalopathy with vanishing white matter	0.594666
Epidermolysis bullosa	Atrial fibrillation or Atrial septal defect	0.594658
Amyloidosis	Lipodystrophy	0.594489
Rheumatoid arthritis	Lymphoma	0.594461
Usher syndrome	Cone or cone-rod dystrophy	0.5944
Macular degeneration	Osteoporosis	0.594223
Fanconi anemia	Hepatocellular carcinoma	0.594079
Obesity	Amyloidosis	0.593988
Systemic lupus erythematosus	Atrial fibrillation or Atrial septal defect	0.593919
Retinitis pigmentosa	Bartter syndrome	0.593798
Muscular dystrophy	Coronary artery or coronary heart disease	0.593759
Cardiomyopathy	Dementia	0.593681
Ehlers-Danlos syndrome	Dystonia	0.593669
Myopathy	Ehlers-Danlos syndrome	0.593561
Muscular dystrophy	Ichthyosis	0.59353
Alzheimer disease	Thyroid adenoma or carcinoma	0.59345
Alzheimer disease	Anemia	0.59335
Muscular dystrophy	Glycogen storage disease	0.593201
Xeroderma pigmentosum	Severe combined immunodeficiency	0.592951
Glaucoma	Pheochromocytoma	0.592939
Skin/hair/eye pigmentation	Complement system deficiency	0.592779
Pancreatic cancer or carcinoma	Spinocerebellar ataxia	0.592697
Fanconi anemia	Dementia	0.592653
Hemolytic anemia	Migraine	0.592564
Retinitis pigmentosa	Myasthenic syndrome	0.592542
Epiphyseal dysplasia	Dystonia	0.592429
Asthma	Central hypoventilation syndrome	0.592391
Hemolytic anemia	Glaucoma	0.592306
Zellweger syndrome	Cone or cone-rod dystrophy	0.592178
Leber congenital amaurosis	Waardenburg syndrome	0.591745
Breast cancer	Mitochondrial DNA depletion syndrome	0.591626
Hypertension	Ehlers-Danlos syndrome	0.591586
Macular degeneration	Schizophrenia	0.591517
Diabetes mellitus	Hirschsprung disease	0.59139
Myasthenic syndrome	Atopy	0.59119
Night blindness	Glaucoma	0.590992
Corneal dystrophy	Ectodermal dysplasia	0.590919
Prostate cancer	Spinal muscular atrophy	0.590881
Neuropathy	Bare lymphocyte syndrome	0.590725
Skin/hair/eye pigmentation	Thrombophilia	0.590718
Retinitis pigmentosa	Spinocerebellar ataxia	0.590635
Muscular dystrophy	Atrial fibrillation or Atrial septal defect	0.590558
Diabetes mellitus	Immunodeficiency due to defect in CD3 or with hyper-IgM	0.590507
Myocardial infarction	Crohn disease	0.590452
Ectodermal dysplasia	Migraine	0.590407
Myopathy	Migraine	0.590108
Alzheimer disease	Holoprosencephaly	0.590058
Alzheimer disease	Myopathy	0.590005
Long QT syndrome	Brachydactyly	0.58996
Hemochromatosis	Bartter syndrome	0.589787
Schizophrenia	Hemochromatosis	0.589763
Blood group	Hemolytic anemia	0.589702
Breast cancer	Dystonia	0.589662
Colon cancer	Atopy	0.589657
Malaria	Bare lymphocyte syndrome	0.589641
Colon cancer	Spinocerebellar ataxia	0.589586
Epiphyseal dysplasia	Hemochromatosis	0.589552
Neuropathy	Immunodeficiency due to defect in CD3 or with hyper-IgM	0.589487
Myopathy	Immunodeficiency due to defect in CD3 or with hyper-IgM	0.589474
Charcot-Marie-Tooth disease	Multiple sclerosis	0.589416
Mental retardation	Myasthenic syndrome	0.589352
Breast cancer	Leigh syndrome	0.589211
Mental retardation	Pseudohypoaldosteronism	0.58916
Obesity	Dementia	0.589007
Breast cancer	Myopathy	0.588971
Rheumatoid arthritis	Night blindness	0.588767
Thrombophilia	Usher syndrome	0.588766
Night blindness	Migraine	0.588686
Rheumatoid arthritis	Renal or renal cell carcinoma	0.588651
Dementia	Severe combined immunodeficiency	0.588554
Skin/hair/eye pigmentation	Spondyloepiphyseal dysplasia	0.5883
Pancreatic cancer or carcinoma	Myasthenic syndrome	0.58825
Charcot-Marie-Tooth disease	Ichthyosis	0.588009
Multiple sclerosis	Joubert syndrome	0.58796
Malaria	Bartter syndrome	0.587851
Epilepsy	Atopy	0.587823
Muscular dystrophy	Thrombophilia	0.587745
Severe combined immunodeficiency	Pheochromocytoma	0.587702
Diabetes mellitus	Crohn disease	0.587634
Pancreatic cancer or carcinoma	Glaucoma	0.587576
Blood group	Hypertension	0.587517
Glaucoma	Mitochondrial DNA depletion syndrome	0.587497
Autism	Melanoma	0.587464
Pancreatic cancer or carcinoma	Ectodermal dysplasia	0.587463
Asthma	Crohn disease	0.587374
Alzheimer disease	Pseudohypoaldosteronism	0.587347
Anemia	Microcephaly	0.58725
Myopathy	Ectodermal dysplasia	0.587144
Dementia	Bartter syndrome	0.58713
Prostate cancer	Atopy	0.586967
Leigh syndrome	Schizophrenia	0.586884
Cardiomyopathy	Hypertension	0.586855
Hypertension	Walker-Warburg syndrome	0.58682
Cardiomyopathy	Glycogen storage disease	0.586644
Blood group	Systemic lupus erythematosus	0.586631
Thyroid adenoma or carcinoma	Hemochromatosis	0.586628
Parkinson disease	Porphyria	0.586542
Asthma	Osteopetrosis	0.586481
Leukemia	Atopy	0.586451
Renal or renal cell carcinoma	Immunodeficiency due to defect in CD3 or with hyper-IgM	0.586396
Malaria	Pancreatic cancer or carcinoma	0.586376
Parkinson disease	Hypothyroidism	0.586354
Retinitis pigmentosa	Waardenburg syndrome	0.586336
Macular degeneration	Bare lymphocyte syndrome	0.586281
Hepatocellular carcinoma	Autism	0.586238
Lipodystrophy	Migraine	0.586126
Asthma	Ectodermal dysplasia	0.585903
Alzheimer disease	Multiple sclerosis	0.585899
Amyotrophic lateral sclerosis	Hirschsprung disease	0.585886
Muscular dystrophy	Ovarian cancer or carinoma	0.58581
Cataract	Central hypoventilation syndrome	0.5858
Alzheimer disease	Spastic ataxia or spastic paraplegia	0.585625
Diabetes mellitus	Brachydactyly	0.585501
Epidermolysis bullosa	Severe combined immunodeficiency	0.585413
Colon cancer	Spinal muscular atrophy	0.585406
Hemolytic anemia	Autism	0.585372
Leukemia	Myasthenic syndrome	0.585361
Diabetes mellitus	Melanoma	0.585329
Epidermolysis bullosa	Hypothyroidism	0.585181
Blood group	Ceroid-lipofuscinosis	0.585153
Obesity	Dystonia	0.585139
Autism	Pheochromocytoma	0.585067
Ehlers-Danlos syndrome	Migraine	0.585035
Parkinson disease	Pancreatic cancer or carcinoma	0.585004
Malaria	Anemia	0.584902
Mycobacterial infection or mycobacterium tuberculosis	Pheochromocytoma	0.584897
Myocardial infarction	Pancreatic cancer or carcinoma	0.584791
Osteoporosis	Holoprosencephaly	0.584646
Fanconi anemia	Gastric cancer	0.584625
Osteopetrosis	Immunodeficiency due to defect in CD3 or with hyper-IgM	0.584622
Atopy	Spinal muscular atrophy	0.584584
Adrenoleukodystrophy	Atopy	0.584527
Alzheimer disease	Leigh syndrome	0.584358
Cardiomyopathy	Factor H V X XI XII XIIIA XIIIB deficiency	0.584189
Gastric cancer	Myopathy	0.584
Diabetes mellitus	Atopy	0.583892
Deafness	Myasthenic syndrome	0.583882
Thrombophilia	Bartter syndrome	0.583856
Macular degeneration	Atrial fibrillation or Atrial septal defect	0.583789
Ceroid-lipofuscinosis	Pheochromocytoma	0.583771
Neuropathy	Renal or renal cell carcinoma	0.583706
Bare lymphocyte syndrome	Crohn disease	0.5837
Myopathy	Epiphyseal dysplasia	0.583655
Charcot-Marie-Tooth disease	Breast cancer	0.583559
Prostate cancer	Autism	0.58338
Leigh syndrome	Hepatocellular carcinoma	0.583228
Glycogen storage disease	Immunodeficiency due to defect in CD3 or with hyper-IgM	0.583063
Epilepsy	Ceroid-lipofuscinosis	0.583045
Skin/hair/eye pigmentation	Mucopolysaccharidosis	0.582965
Renal or renal cell carcinoma	Migraine	0.582906
Rheumatoid arthritis	Factor H V X XI XII XIIIA XIIIB deficiency	0.582811
Cardiomyopathy	Glaucoma	0.582566
Diabetes mellitus	Thyroid adenoma or carcinoma	0.582521
Ehlers-Danlos syndrome	Immunodeficiency due to defect in CD3 or with hyper-IgM	0.582484
Myasthenic syndrome	Atrial fibrillation or Atrial septal defect	0.582468
Spastic ataxia or spastic paraplegia	Hypercholesterolemia	0.582381
Mitochondrial complex I/II/III deficiency	Bartter syndrome	0.582343
Coronary artery or coronary heart disease	Ceroid-lipofuscinosis	0.582108
Schizophrenia	Ceroid-lipofuscinosis	0.58204
Breast cancer	Hermansky-Pudlak syndrome	0.582023
Ectodermal dysplasia	Severe combined immunodeficiency	0.58199
Spinocerebellar ataxia	Bare lymphocyte syndrome	0.581903
Leukemia	Joubert syndrome	0.581874
Prostate cancer	Dementia	0.581864
Breast cancer	Rheumatoid arthritis	0.581631
Epiphyseal dysplasia	Immunodeficiency due to defect in CD3 or with hyper-IgM	0.581631
Dystonia	Ichthyosis	0.581591
Leigh syndrome	Dementia	0.581496
Rheumatoid arthritis	Melanoma	0.581412
Myopathy	Renal or renal cell carcinoma	0.581403
Blood group	Hepatocellular carcinoma	0.581401
Skin/hair/eye pigmentation	Epiphyseal dysplasia	0.581309
Gastric cancer	Corneal dystrophy	0.581275
Pancreatic cancer or carcinoma	Pseudohypoaldosteronism	0.581212
Pancreatic cancer or carcinoma	Myopathy	0.581143
Spastic ataxia or spastic paraplegia	Ceroid-lipofuscinosis	0.581136
Dementia	Ichthyosis	0.581077
Leigh syndrome	Bartter syndrome	0.581072
Macular degeneration	Crohn disease	0.581066
Epilepsy	Amyotrophic lateral sclerosis	0.580939
Factor H V X XI XII XIIIA XIIIB deficiency	Hypothyroidism	0.580924
Gastric cancer	Usher syndrome	0.580813
Gastric cancer	Xeroderma pigmentosum	0.580768
Autism	Multiple sclerosis	0.580733
Neuropathy	Maturity onset diabetes of the young	0.580608
Night blindness	Bartter syndrome	0.580595
Prostate cancer	Amyotrophic lateral sclerosis	0.580505
Pancreatic cancer or carcinoma	Hemochromatosis	0.580444
Malaria	Ehlers-Danlos syndrome	0.58028
Mental retardation	Waardenburg syndrome	0.58026
Microphthalmia	Ehlers-Danlos syndrome	0.580255
Myocardial infarction	Amelogenesis imperfecta	0.580237
Obesity	Bare lymphocyte syndrome	0.58017
Myopathy	Anemia	0.580111
Leukemia	Autism	0.58003
Alzheimer disease	Severe combined immunodeficiency	0.579926
Malaria	Hemolytic anemia	0.579828
Adrenoleukodystrophy	Walker-Warburg syndrome	0.579761
Gastric cancer	Myasthenic syndrome	0.57971
Malaria	Epiphyseal dysplasia	0.579693
Bare lymphocyte syndrome	Refsum disease	0.57968
Pancreatic cancer or carcinoma	Dystonia	0.579637
Obesity	Rheumatoid arthritis	0.579618
Parkinson disease	Combined oxidative phosphorylation deficiency	0.579529
Breast cancer	Parkinson disease	0.57949
Prostate cancer	Lipodystrophy	0.579414
Hypercholesterolemia	Hypothyroidism	0.579335
Epilepsy	Dementia	0.579313
Obesity	Severe combined immunodeficiency	0.579236
Neuropathy	Zellweger syndrome	0.579131
Leukoencephalopathy with vanishing white matter	Atrial fibrillation or Atrial septal defect	0.578997
Colon cancer	Spastic ataxia or spastic paraplegia	0.57899
Systemic lupus erythematosus	Amyloidosis	0.578956
Gastric cancer	Hypercholesterolemia	0.578752
Ectodermal dysplasia	Atopy	0.578751
Breast cancer	Myocardial infarction	0.578717
Refsum disease	Joubert syndrome	0.578599
Parkinson disease	Hemolytic anemia	0.578575
Dementia	Hypothyroidism	0.578575
Alzheimer disease	Prostate cancer	0.578484
Thrombophilia	Porphyria	0.578397
Gastric cancer	Joubert syndrome	0.578288
Cardiomyopathy	Ectodermal dysplasia	0.578262
Corneal dystrophy	Mycobacterial infection or mycobacterium tuberculosis	0.578214
Diabetes mellitus	Bartter syndrome	0.57798
Hepatocellular carcinoma	Mitochondrial DNA depletion syndrome	0.577952
Anemia	Migraine	0.577862
Ceroid-lipofuscinosis	Bartter syndrome	0.577655
Osteoporosis	Atrial fibrillation or Atrial septal defect	0.577586
Epiphyseal dysplasia	Crohn disease	0.577568
Bare lymphocyte syndrome	Combined oxidative phosphorylation deficiency	0.577562
Hemolytic anemia	Ovarian cancer or carinoma	0.577479
Thrombophilia	Pheochromocytoma	0.57745
Colon cancer	Cardiomyopathy	0.577301
Epilepsy	Cone or cone-rod dystrophy	0.577275
Complement system deficiency	Usher syndrome	0.577189
Deafness	Holoprosencephaly	0.577157
Leukemia	Neuropathy	0.577073
Leukemia	Hirschsprung disease	0.577064
Macular degeneration	Xeroderma pigmentosum	0.577046
Ectodermal dysplasia	Pheochromocytoma	0.577045
Gastric cancer	Autism	0.576988
Bare lymphocyte syndrome	Glaucoma	0.576892
Muscular dystrophy	Gastric cancer	0.576868
Spinocerebellar ataxia	Hypothyroidism	0.576797
Epilepsy	Alzheimer disease	0.576793
Thyroid adenoma or carcinoma	Systemic lupus erythematosus	0.57667
Parkinson disease	Autism	0.576666
Usher syndrome	Crohn disease	0.576559
Hermansky-Pudlak syndrome	Mucopolysaccharidosis	0.576482
Schizophrenia	Glaucoma	0.576477
Systemic lupus erythematosus	Lymphoma	0.576447
Central hypoventilation syndrome	Multiple sclerosis	0.576424
Hepatocellular carcinoma	Schizophrenia	0.576351
Leukemia	Hypothyroidism	0.576342
Macular degeneration	Ectodermal dysplasia	0.576274
Cataract	Spondyloepiphyseal dysplasia	0.576204
Central hypoventilation syndrome	Night blindness	0.576048
Cone or cone-rod dystrophy	Leukoencephalopathy with vanishing white matter	0.576008
Spastic ataxia or spastic paraplegia	Adrenoleukodystrophy	0.575975
Ichthyosis	Atopy	0.575947
Rheumatoid arthritis	Atrial fibrillation or Atrial septal defect	0.575894
Malaria	Pseudohypoaldosteronism	0.57576
Colon cancer	Dementia	0.575756
Ehlers-Danlos syndrome	Osteopetrosis	0.575735
Hypothyroidism	Pheochromocytoma	0.575725
Cataract	Ovarian cancer or carinoma	0.575565
Mycobacterial infection or mycobacterium tuberculosis	Pseudohypoaldosteronism	0.575536
Epilepsy	Hepatocellular carcinoma	0.57552
Usher syndrome	Pheochromocytoma	0.575514
Leukemia	Microphthalmia	0.575479
Hepatocellular carcinoma	Spinocerebellar ataxia	0.575413
Colon cancer	Lipodystrophy	0.57532
Coronary artery or coronary heart disease	Glycogen storage disease	0.575253
Alzheimer disease	Hermansky-Pudlak syndrome	0.575243
Adrenoleukodystrophy	Porphyria	0.575174
Blood group	Brachydactyly	0.575062
Ectodermal dysplasia	Brachydactyly	0.575
Hypertension	Brachydactyly	0.574925
Neuropathy	Hemolytic anemia	0.57491
Spinocerebellar ataxia	Amyotrophic lateral sclerosis	0.574879
Myocardial infarction	Ceroid-lipofuscinosis	0.574681
Neuropathy	Spinocerebellar ataxia	0.574567
Xeroderma pigmentosum	Mitochondrial DNA depletion syndrome	0.57454
Zellweger syndrome	Maturity onset diabetes of the young	0.574289
Spastic ataxia or spastic paraplegia	Cone or cone-rod dystrophy	0.57421
Leukoencephalopathy with vanishing white matter	Migraine	0.574061
Hepatocellular carcinoma	Glaucoma	0.573993
Renal or renal cell carcinoma	Mitochondrial DNA depletion syndrome	0.573855
Mucopolysaccharidosis	Pheochromocytoma	0.57381
Colon cancer	Dystonia	0.573773
Rheumatoid arthritis	Hirschsprung disease	0.5737
Neuropathy	Malaria	0.573648
Charcot-Marie-Tooth disease	Renal or renal cell carcinoma	0.573567
Breast cancer	Hemolytic anemia	0.573559
Glycogen storage disease	Glaucoma	0.573542
Amyloidosis	Glaucoma	0.573424
Systemic lupus erythematosus	Porphyria	0.57318
Pancreatic cancer or carcinoma	Combined oxidative phosphorylation deficiency	0.573046
Bare lymphocyte syndrome	Pseudohypoaldosteronism	0.573007
Dystonia	Dementia	0.572558
Rheumatoid arthritis	Dementia	0.572415
Colon cancer	Usher syndrome	0.572233
Cataract	Long QT syndrome	0.572211
Mucopolysaccharidosis	Maturity onset diabetes of the young	0.572202
Parkinson disease	Mitochondrial DNA depletion syndrome	0.572195
Asthma	Dystonia	0.572157
Systemic lupus erythematosus	Spondyloepiphyseal dysplasia	0.572098
Congenital disorder of glycosylation	Leigh syndrome	0.572056
Osteoporosis	Hirschsprung disease	0.571949
Hypertension	Complement system deficiency	0.571912
Renal or renal cell carcinoma	Ceroid-lipofuscinosis	0.571894
Leukemia	Ectodermal dysplasia	0.571699
Leukemia	Mental retardation	0.571551
Hypertension	Pheochromocytoma	0.57138
Hypertension	Thyroid adenoma or carcinoma	0.571377
Hypertension	Factor H V X XI XII XIIIA XIIIB deficiency	0.571324
Myocardial infarction	Pseudohypoaldosteronism	0.571284
Asthma	Thyroid adenoma or carcinoma	0.571217
Mycobacterial infection or mycobacterium tuberculosis	Bartter syndrome	0.571131
Leukemia	Malaria	0.571038
Amelogenesis imperfecta	Waardenburg syndrome	0.570989
Hypercholesterolemia	Porphyria	0.570922
Coronary artery or coronary heart disease	Long QT syndrome	0.570907
Autism	Combined oxidative phosphorylation deficiency	0.570781
Dementia	Atopy	0.570669
Ehlers-Danlos syndrome	Bare lymphocyte syndrome	0.570503
Alzheimer disease	Ectodermal dysplasia	0.570445
Ichthyosis	Glaucoma	0.570445
Epiphyseal dysplasia	Multiple sclerosis	0.570362
Obesity	Myasthenic syndrome	0.570186
Muscular dystrophy	Amyotrophic lateral sclerosis	0.57018
Long QT syndrome	Amyotrophic lateral sclerosis	0.570054
Cardiomyopathy	Breast cancer	0.570032
Amyotrophic lateral sclerosis	Xeroderma pigmentosum	0.569987
Spinocerebellar ataxia	Leukoencephalopathy with vanishing white matter	0.569968
Leber congenital amaurosis	Joubert syndrome	0.569945
Gastric cancer	Complement system deficiency	0.569883
Asthma	Dementia	0.569869
Leigh syndrome	Leber congenital amaurosis	0.56978
Amyloidosis	Atrial fibrillation or Atrial septal defect	0.569774
Mycobacterial infection or mycobacterium tuberculosis	Myasthenic syndrome	0.569767
Epilepsy	Hemochromatosis	0.569762
Atopy	Hypothyroidism	0.569634
Ehlers-Danlos syndrome	Hirschsprung disease	0.569608
Diabetes mellitus	Amyloidosis	0.569548
Breast cancer	Coronary artery or coronary heart disease	0.569511
[truncated: 3,996 more rows]
