# Supplementary material for: Genome-wide prioritization of disease genes and identification of disease-disease associations from an integrated human functional linkage network
Source: Genome Biol. 2009 Sep 3;10(9):R91. doi: 10.1186/gb-2009-10-9-r91 (PMC2768980; doi:10.1186/gb-2009-10-9-r91)
Supplement: Additional data file 11 — The 53 informative GO terms used to define the gold standard sets for the naïve Bayes integration. [file gb-2009-10-9-r91-S11.xls]

## Sheet: Additional_File_13
GO TERM ID	TERM NAME
0043085	positive regulation of catalytic activity
0007268	synaptic transmission
0006468	protein amino acid phosphorylation
0044262	cellular carbohydrate metabolic process
0006396	RNA processing
0044248	cellular catabolic process
0016481	negative regulation of transcription
0000278	mitotic cell cycle
0007010	cytoskeleton organization and biogenesis
0012502	induction of programmed cell death
0006952	defense response
0042592	homeostatic process
0007399	nervous system development
0006955	immune response
0022414	reproductive process
0006974	response to DNA damage stimulus
0006886	intracellular protein transport
0006412	translation
0042127	regulation of cell proliferation
0019752	carboxylic acid metabolic process
0006091	generation of precursor metabolites and energy
0019932	second-messenger-mediated signaling
0045935	positive regulation of nucleobase, nucleoside, nucleotide and nucleic acid metabolic process
0006508	proteolysis
0007610	behavior
0019953	sexual reproduction
0006259	DNA metabolic process
0051239	regulation of multicellular organismal process
0051093	negative regulation of developmental process
0006812	cation transport
0009057	macromolecule catabolic process
0009308	amine metabolic process
0007186	G-protein coupled receptor protein signaling pathway
0051704	multi-organism process
0051276	chromosome organization and biogenesis
0009611	response to wounding
0044255	cellular lipid metabolic process
0051726	regulation of cell cycle
0006928	cell motility
0022403	cell cycle phase
0009653	anatomical structure morphogenesis
0042221	response to chemical stimulus
0046903	secretion
0007243	protein kinase cascade
0007600	sensory perception
0007155	cell adhesion
0009966	regulation of signal transduction
0043065	positive regulation of apoptosis
0006461	protein complex assembly
0032268	regulation of cellular protein metabolic process
0006357	regulation of transcription from RNA polymerase II promoter
0051338	regulation of transferase activity
0016192	vesicle-mediated transport
