# Supplementary material for: Genome-wide prioritization of disease genes and identification of disease-disease associations from an integrated human functional linkage network
Source: Genome Biol. 2009 Sep 3;10(9):R91. doi: 10.1186/gb-2009-10-9-r91 (PMC2768980; doi:10.1186/gb-2009-10-9-r91)
Supplement: Additional data file 12 — Pearson correlation coefficients between the 16 features used for the naïve Bayes integration. [file gb-2009-10-9-r91-S12.xls]

## Sheet: tp_corr.out.final
Pearson correlation coefficients between the 16 features for Naïve Bayes integration given the gene pairs belong to the gold standard postive set
See table 1 of the main manuscipt for feature descriptions
	Y2H	MassSpec	Co-exp	DDI	Fusion	GN	PG	DS	Curated PPI	TexM	CC	MF	Yeast	Fly	Worm
MassSpec	0.0089166
Co-exp	-0.000207921	-0.000404449
DDI	-0.00119883	1.25644e-06	-0.00410009
Fusion	0.0136906	0.0276093	-0.000389434	0.00122027
GN	-3.36133e-05	-0.000195489	-1.01052e-05	-0.000702116	0.099074
PG	0.00224512	0.0050622	4.27334e-05	0.000166532	0.0425046	0.285693
DS	-0.0175579	-0.00823305	-0.00108841	-0.000676136	-0.0172808	-0.00482464	-0.061096
Curated PPI	0.0338389	0.0485335	0.00121907	-0.00114651	0.0135599	0.0595175	0.0698545	-0.0764319
TexM	0.0299704	0.0152738	0.000537838	-0.00059125	0.0237876	0.039931	0.0520004	-0.138579	0.246932
CC	-0.0125507	-0.0142862	-0.00124632	-0.000427768	-0.011602	-0.0487293	-0.0495283	0.11842	-0.223406	-0.0962175
MF	-0.00528431	-0.0120573	-0.000437105	6.24339e-05	-0.0124241	-0.0367739	-0.0595796	0.326667	-0.10111	-0.12654	0.232561
Yeast	0.0120084	0.0380537	-0.00016747	0.000607882	0.0243813	0.106628	0.117057	-0.0672587	0.155662	0.0996221	-0.0944773	-0.0534451
Fly	0.0314564	0.0178934	0.000769384	-0.00105827	0.0322084	0.247851	0.167094	-0.0523966	0.194665	0.131071	-0.10011	-0.063484	0.317091
Worm	0.00785745	0.00787747	-0.000294999	-5.06183e-05	0.0341433	0.218983	0.130635	-0.0250793	0.101095	0.055013	-0.0622624	-0.0392198	0.178329	0.278074
Mouse-rat	0.000461532	-0.000161661	0.142385	-0.016202	-0.000398736	-0.000975414	-0.000479302	0.00120072	-0.000299103	-0.00129173	0.00066526	0.000943142	0.000594522	0.000640368	-0.000724905
Pearson correlation coefficient between the 16 input features for naïve Bayes integration given the gene paris belong to the gold standard negative set
See table 1 of the main manuscript for feature descriptions
	Y2H	MassSpec	Co-exp	DDI	Fusion	GN	PG	DS	Curated PPI	TexM	CC	MF	Yeast	Fly	Worm
MassSpec	-1e-05
Co-exp	0.00059	-0.00046
DDI	-0.00049	-0.00013	0.0104
Fusion	0	0	-0.00029	-0.00031
GN	-1e-05	-1e-05	-0.00022	-0.0002	0.07782
PG	-2e-05	-2e-05	0.0019	0.00094	0.03428	0.1673
DS	-0.00069	-0.00046	0.00023	-0.00081	-0.02733	-0.00121	-0.04332
Curated PPI	0.00937	0.00465	0.00017	-6e-05	-4e-05	0.01495	0.0118	-0.01714
TexM	0.00279	-0.00017	-0.00012	-8e-05	0.01949	0.01143	0.00802	-0.03844	0.08843
CC	-0.0003	0.00089	0.00088	-0.00085	-0.00384	-0.00729	-0.01605	0.05394	-0.04085	-0.02526
MF	-0.00058	-0.00097	-2e-05	0.00018	-0.00856	-0.01505	-0.02986	0.16915	-0.0226	-0.03704	0.14789
Yeast	-4e-05	-4e-05	-0.00032	0.0002	0.00671	0.02635	0.09883	-0.01785	0.07513	0.01419	-0.02748	-0.02877
Fly	-4e-05	-4e-05	0.00081	-0.00027	0.04739	0.1093	0.10541	-0.01205	0.05057	0.02435	-0.02435	-0.02206	0.20505
Worm	-5e-05	-5e-05	-0.00099	-0.00016	-3e-05	0.04056	0.01441	-0.0017	0.02086	0.00741	-0.01926	-0.01002	0.06268	0.04971
Mouse-rat	-9e-05	-9e-05	0.05787	0.00097	-6e-05	-0.00016	-0.00025	0.00013	-0.00057	0.0005	0.00099	0.00052	6e-05	-0.00047	0.00012
